# Supplementary material for: Tryptophan degradation by intestinal Bacteroides induces anti-tumor immunity and limits melanoma growth
Source: Cell Rep Med. 2026 Jul 14;7(7):102921. doi: 10.1016/j.xcrm.2026.102921 (PMC13400165; doi:10.1016/j.xcrm.2026.102921)
Supplement: Table S3. List of metabolites in cecal samples from mice colonized with ASF or ASF plus B. rodentium, related to Figure 3 — The table includes in the column the index (a unique identifier for each detected compound in the dataset), compounds (name of the metabolite assigned to that GC-MS peak), Class I (a broad chemical category), Class II (a more specific subclass of Class I); Q1 (Da) (the mass-to-charge ratio [m/z] of the ion selected in the first quadrupole [Q1]); molecular weight (Da) (the theoretical molecular mass of the compound); ionization model (how the molecule was ionized in the mass spectrometer); formula (chemical formula of the compound), and level (the confidence level of the compound identification) of each metabolite analyzed. Green, the measure of the metabolites associated with the ASF group; orange, the measure of the metabolites associated with ASF plus B. rodentium group (6 mice per group). [file mmc2.xlsx]

## Sheet: Sheet1
		Index	Compounds	Class I	Class II	Q1 (Da)	Molecular weight (Da)	Ionization model	Formula	Level				ASF					ASF + B.rodentium
		FDATN00199	p-Toluenesulfonic acid	Benzene and substituted derivatives	Benzene and substituted derivatives	231.034	172.019	[M+CH3COO]-	C7H8O3S	3	252	261	812	821	822	824	311	312	313	851	854	882
		FDATN00202	Chlormezanone	Benzene and substituted derivatives	Benzene and substituted derivatives	315.064	273.023	[M+CH3CN+H]+	C11H12ClNO3S	3	604140	862728	756732	812907	781070	650336	1.13419e+06	1.03732e+06	710451	1.6974e+06	1.12306e+06	890749
		FDATN00717	Acetylleucine	Amino acid and Its metabolites	Amino acid derivatives	172.098	173.105	[M-H]-	C8H15NO3	3	272879	425611	176470	220494	249612	281676	197839	241140	314003	277855	292894	239964
		FDATN00791	Alimix	Others	Medicine	464.182	483.194	[M-H2O-H]-	C23H31ClFN3O5	3	180760	214786	198143	135525	202973	192123	194759	248293	279877	184129	236205	184993
		FDATN00935	Sulfisomidine	Benzene and substituted derivatives	Benzene and substituted derivatives	323.08	278.084	[M+HCOO]-	C12H14N4O2S	3	250467	96187.4	310314	255096	270866	230778	233979	309198	330797	266062	283259	246819
		FDATN01027	Minaprine	Heterocyclic compounds	Heterocyclic compounds	299.184	298.179	[M+H]+	C17H22N4O	3	948730	988828	566387	339303	381836	458811	999764	1.90103e+06	1.31217e+06	335821	440768	382038
		FDATN01519	D-phenylalanine	Amino acid and Its metabolites	Amino acids	166.086	165.079	[M+H]+	C9H11NO2	2	73283.1	90926.3	76455.4	57993.8	71198.2	103022	107012	79651	107679	56118.6	76902.7	54563.6
		FDATN01523	Alosetron hydrochloride	Others	Medicine	375.131	330.125	[M+HCOO]-	C17H19ClN4O	3	1.2336e+07	9.04664e+06	8.33705e+06	8.52977e+06	8.03227e+06	7.38962e+06	9.79931e+06	9.48499e+06	7.85377e+06	4.86513e+06	4.63099e+06	4.98599e+06
		FDATP01114	Nikethamide	Others	Medicine	179.119	178.111	[M+H]+	C10H14N2O	3	1.2364e+06	911976	1.21752e+06	919298	1.21223e+06	1.38285e+06	1.4167e+06	1.51174e+06	1.93228e+06	822333	1.37611e+06	1.03834e+06
		FDATP01773	Desfesoterodine	Others	Medicine	410.233	341.235	[M+Na+HCOOH]+	C22H31NO2	3	1.54948e+06	1.91207e+06	315260	315449	364989	364251	1.16669e+06	1.34601e+06	1.18212e+06	350506	421686	367069
		MADP0557	Proline-Hydroxyproline	Amino acid and Its metabolites	Small Peptide	229.118	228.111	[M+H]+	C10H16N2O4	1a	1.89132e+06	1.87503e+06	309635	281339	349159	498045	1.51243e+06	1.11413e+06	1.60105e+06	191878	420641	153242
		MEDL00344	Glycyl-L-tyrosine	Amino acid and Its metabolites	Small Peptide	239.102	238.095	[M+H]+	C11H14N2O4	1a	1.2409e+06	878600	8.81436e+06	8.34165e+06	9.54799e+06	6.04435e+06	1.08522e+07	3.11957e+07	2.17015e+07	6.62623e+06	1.50432e+07	5.79599e+06
		MEDL00359	Gly-Pro-Leu	Amino acid and Its metabolites	Small Peptide	286.174	285.169	[M+H]+	C13H23N3O4	3	5.25974e+06	4.59714e+06	2.16055e+06	2.52992e+06	3.29436e+06	3.04169e+06	3.48114e+06	4.3636e+06	4.03124e+06	2.62028e+06	3.31897e+06	3.12239e+06
		MEDL00375	Oglufanide	Amino acid and Its metabolites	Small Peptide	334.139	333.132	[M+H]+	C16H19N3O5	3	1.03389e+06	1.16748e+06	1.08183e+06	1.07277e+06	1.33139e+06	934506	869926	1.73604e+06	1.076e+06	1.01055e+06	1.33405e+06	1.27822e+06
		MEDL00401	Confertifoline	Aldehyde,Ketones,Esters	Esters	233.154	234.162	[M-H]-	C15H22O2	2	1.34452e+06	1.59112e+06	980163	1.06535e+06	1.12298e+06	1.13343e+06	1.10247e+06	1.60135e+06	1.41856e+06	869660	1.27185e+06	1.04736e+06
		MEDL00402	Isoreserpine	Others	Medicine	609.271	608.273	[M+H]+	C33H40N2O9	3	94081.7	91998	91970.6	90009.9	88737.7	84761.8	96352.8	89945	92605.9	97092.1	94140.9	100895
		MEDL00404	2-Palmitoyl-rac-glycerol	GL	DG	313.274	330.277	[M+H-H2O]+	C19H38O4	3	2.77732e+06	1.05681e+06	1.25098e+06	1.06476e+06	1.26557e+06	1.74256e+06	3.06289e+06	3.23015e+06	4.01638e+06	960095	2.0035e+06	879911
		MEDL00602	2-Methylheptanoic acid	Organic acid and Its derivatives	Organic acid and Its derivatives	287.223	144.115	[2M-H]-	C8H16O2	1b	242633	332231	194654	170321	204647	180500	189046	185722	174960	60960.1	128137	92722.3
		MEDL00692	FFA(17:0)	FA	FFA	315.254	270.256	[M+HCOO]-	C17H34O2	3	304088	296850	257253	300041	371698	299028	149226	131407	157218	146860	224407	130074
		MEDL00977	(E,Z)-2-Amino-3,14-octadecadien-1-ol	Alcohol and amines	Alcohols	282.28	281.272	[M+H]+	C18H35NO	2	80603.7	239930	179340	167776	616593	115108	64509.1	162577	134456	99008.5	220533	133560
		MEDL01834	Capsianoside I	Terpenoids	Ditepenoids	659.344	660.336	[M-H]-	C32H52O14	3	2.24404e+07	1.52182e+07	8.6009e+06	4.84342e+06	1.30649e+07	6.87711e+06	2.19703e+07	1.01143e+07	1.70461e+07	1.25201e+07	1.24136e+07	1.87046e+07
		MEDL01837	Nordihydrocapsiate	Phenolic acids	Phenolic acids	293.176	294.183	[M-H]-	C17H26O4	2	348269	339833	230079	232353	271707	267544	354138	396304	287899	141897	206870	176615
		MEDL01843	Matairesinol	Benzene and substituted derivatives	Benzene and substituted derivatives	403.14	358.142	[M+HCOO]-	C20H22O6	3	9.22154e+06	7.81329e+06	9.4056e+06	8.44348e+06	1.00847e+07	9.00157e+06	7.1961e+06	8.91477e+06	8.40428e+06	1.14267e+07	8.0457e+06	8.72127e+06
		MEDL01878	Methyl dioxindole-3-acetate	Heterocyclic compounds	Indole and Its derivatives	263.103	221.069	[M+CH3CN+H]+	C11H11NO4	3	213857	250041	135234	148915	155591	211587	175370	59803.5	217516	234266	211817	170018
		MEDL01879	Nootkatol	Terpenoids	Sesquiterpenoids	441.371	220.183	[2M+H]+	C15H24O	3	932877	949052	956952	979948	979839	1.00689e+06	999820	1.21155e+06	907051	1.29248e+06	1.2773e+06	962514
		MEDL01893	9-Oxo-nonanoic acid	Organic acid and Its derivatives	Organic acid and Its derivatives	231.124	172.11	[M+CH3COO]-	C9H16O3	3	68629.1	53649.2	50312.1	50472	49977.3	46086.8	66545.8	67454.9	65281.3	29416.8	62984.3	24621.3
		MEDL01922	4,6-Dihydroxyquinoline	Alkaloids	Quinoline alkaloids	162.055	161.048	[M+H]+	C9H7NO2	2	582427	637608	378925	324459	345920	325960	487629	634382	544673	415984	476605	447669
		MEDL01930	Bis-ferulamidobutane	Alkaloids	Phenolamine	441.202	440.195	[M+H]+	C24H28N2O6	2	9.85508e+06	1.19568e+07	9.20436e+06	8.94244e+06	9.40277e+06	9.14658e+06	1.14051e+07	1.32186e+07	1.29973e+07	1.12264e+07	1.28437e+07	1.10317e+07
		MEDL01932	1-Pentadecanoyl-glycero-3-phosphoethanolamine	GP	LPE	440.277	439.27	[M+H]+	C20H42NO7P	2	1.05524e+08	1.3446e+08	2.15492e+08	1.5962e+08	2.44184e+08	2.743e+08	1.68588e+08	2.1095e+08	1.81215e+08	2.12959e+08	2.89033e+08	1.95198e+08
		MEDL01940	Feruloylputrescine	Alkaloids	Phenolamine	265.155	264.147	[M+H]+	C14H20N2O3	2	3.82894e+07	2.20486e+07	3.84648e+07	2.16743e+07	2.67065e+07	4.68798e+07	6.29481e+07	5.50752e+07	5.99789e+07	1.64549e+07	4.39288e+07	1.09397e+07
		MEDL01989	Azukisaponin IV	Terpenoids	Triterpene Saponin	973.501	972.493	[M+H]+	C48H76O20	2	4.94434e+06	4.22293e+06	3.66644e+06	3.46682e+06	4.47764e+06	3.89217e+06	3.61449e+06	5.38721e+06	3.5959e+06	3.73075e+06	5.11687e+06	5.91886e+06
		MEDL01998	Gingerglycolipid C	GL	MG	739.41	680.398	[M+CH3COO]-	C33H60O14	3	92671.9	118686	98183.4	63011	92804.3	98800.2	86387.2	127746	116201	100796	109310	76270.8
		MEDL01999	Floionolic acid	FA	FFA	355.246	332.256	[M+Na]+	C18H36O5	3	17223.1	24598.7	8070.52	7205.5	6393.52	16786.8	17359.5	6915.73	15043.2	4375.57	13280.9	3596.84
		MEDL02155	Threonic acid	Organic acid and Its derivatives	Organic acid and Its derivatives	195.051	136.037	[M+CH3COO]-	C4H8O5	2	3.75743e+06	3.92067e+06	4.20221e+06	4.31309e+06	6.50712e+06	5.08501e+06	2.05514e+06	1.76685e+06	2.34479e+06	2.22696e+06	3.11984e+06	2.07178e+06
		MEDL02219	5,7-Dihydroxy-3',4',5'-trimethoxyflavone	Flavonoids	Flavonoid	343.085	344.09	[M-H]-	C18H16O7	3	4.48202e+06	4.16234e+06	1.93544e+06	1.9208e+06	1.96639e+06	1.75476e+06	3.8543e+06	4.0036e+06	4.07866e+06	1.67768e+06	2.12588e+06	1.85418e+06
		MEDL02248	Carnosol	Terpenoids	Ditepenoids	313.18	330.183	[M+H-H2O]+	C20H26O4	3	857961	809722	2.86617e+06	2.67113e+06	2.56236e+06	2.87208e+06	2.33855e+06	3.05541e+06	1.80298e+06	3.21809e+06	2.98838e+06	2.80969e+06
		MEDL02312	Nb-p-Coumaroyltryptamine	Tryptamines,Cholines,Pigments	Tryptamines	337.155	306.137	[M+H]+	C19H18N2O2	2	55735.6	91756.6	93604.7	138987	94824.4	153764	266402	101864	77766.4	278542	147827	111711
		MEDL02582	Syringaresinol	Lignans and Coumarins	Lignans	417.155	418.163	[M-H]-	C22H26O8	2	509324	740915	1.27023e+06	1.33976e+06	1.84637e+06	1.95583e+06	522076	535323	592530	957159	1.8859e+06	986800
		MEDL02604	Glabrone	Flavonoids	Isoflavones	337.105	336.1	[M+H]+	C20H16O5	3	516648	652697	459213	529975	621569	636349	512525	329815	617995	391761	695473	272736
		MEDL02605	Licoflavanone	Flavonoids	Dihydroflavone	339.124	340.131	[M-H]-	C20H20O5	3	495983	669338	418746	305656	398964	532614	608853	512180	711810	273365	591854	239151
		MEDL02630	Apigenin	Flavonoids	Flavonoid	271.061	270.053	[M+H]+	C15H10O5	3	117825	168762	144954	118043	141646	198967	109120	81545.7	118412	68101.1	141982	54946.5
		MEDL02681	6-Deoxyfagomine	Alkaloids	Alkaloids	132.102	131.095	[M+H]+	C6H13NO2	2	3.14821e+06	3.05951e+06	4.5975e+06	4.35259e+06	4.44793e+06	5.02577e+06	4.39645e+06	4.27984e+06	4.7457e+06	3.9458e+06	5.45474e+06	4.01702e+06
		MEDL02747	Honyumine	Alkaloids	Alkaloids	352.122	353.126	[M-H]-	C20H19NO5	3	2.61208e+06	2.15415e+06	1.8825e+06	1.83286e+06	1.97003e+06	1.77077e+06	2.11992e+06	1.7804e+06	1.74216e+06	996514	965550	1.01303e+06
		MEDN0009	Aspartic Acid	Amino acid and Its metabolites	Amino acids	132	133.038	[M-H]-	C4H7NO4	1a	182761	247624	210691	208177	271608	273889	326907	324818	255773	312033	320863	198144
		MEDN0012	Histidine	Amino acid and Its metabolites	Amino acids	154.1	155.07	[M-H]-	C6H9N3O2	1a	3.77248e+06	4.12673e+06	2.61966e+06	2.95117e+06	2.67991e+06	2.68848e+06	2.78193e+06	2.2646e+06	2.3392e+06	1.56681e+06	1.79388e+06	1.66952e+06
		MEDN0025	3-Hydroxy-3-Methylpentane-1,5-Dioic Acid	Amino acid and Its metabolites	Amino acid derivatives	161	162.053	[M-H]-	C6H10O5	1a	387555	336264	269213	232015	248381	259635	301944	305823	298519	246125	288898	246092
		MEDN0029	4-Hydroxyphenylpyruvic Acid	Amino acid and Its metabolites	Amino acid derivatives	179	180.042	[M-H]-	C9H8O4	1b	369645	320551	240874	230103	233927	217795	208389	172790	278932	150224	391940	136461
		MEDN0032	Allantoin	Organic acid and Its derivatives	Organic acid and Its derivatives	157	158.044	[M-H]-	C4H6N4O3	1b	16892.2	21658.2	16622.5	20791.2	17184.1	22580.9	27592.2	34362.6	19491.1	37366.2	31368.7	28241.6
		MEDN0041	Hexanoyl Glycine	Amino acid and Its metabolites	Amino acid derivatives	172.1	173.105	[M-H]-	C8H15NO3	1a	88112.3	102869	637424	801649	654651	671689	538032	508178	361332	1.00819e+06	701447	531919
		MEDN0056	N-Acetyl-L-Leucine	Amino acid and Its metabolites	Amino acid derivatives	172.1	173.105	[M-H]-	C8H15NO3	1b	8371.18	2810.11	11614.2	18606.5	21978.4	20547.1	14814.6	21397.7	12197.7	8603.66	13118.5	10511.7
		MEDN0057	N-Acetyl-L-Tyrosine	Amino acid and Its metabolites	Amino acid derivatives	222.1	223.085	[M-H]-	C11H13NO4	1b	1.79076e+06	4.52902e+06	2.65876e+06	1.3858e+06	1.46755e+06	1.55816e+06	1.05947e+06	1.25855e+06	1.31488e+06	2.80132e+06	1.53945e+06	2.72677e+06
		MEDN0059	Gly-Leu	Amino acid and Its metabolites	Amino acid derivatives	187.1	188.116	[M-H]-	C8H16N2O3	1b	559440	710012	434571	383141	445506	481287	362396	412713	504841	439347	508480	459451
		MEDN0062	N-Propionylglycine	Amino acid and Its metabolites	Amino acids	130.1	131.058	[M-H]-	C5H9NO3	1b	1.40187e+06	1.27527e+06	1.07168e+06	1.24115e+06	1.16032e+06	820821	1.21813e+06	1.06787e+06	1.09809e+06	722136	654874	857808
		MEDN0066	Phenylacetyl-L-Glutamine	Amino acid and Its metabolites	Amino acid derivatives	263.1	264.111	[M-H]-	C13H16N2O4	1a	401271	295164	268023	318520	317475	271489	331092	324769	232705	150350	131834	174237
		MEDN0071	S-Sulfo-L-Cysteine	Amino acid and Its metabolites	Amino acid derivatives	200	200.977	[M-H]-	C3H7NO5S2	1b	125996	20805.1	38759.5	61498.2	44578.9	80873.5	37640.8	36154.1	27948.9	67458.3	48450.2	23104
		MEDN0075	N-Acetyl-L-phenylalanine	Amino acid and Its metabolites	Amino acid derivatives	206.1	207.1	[M-H]-	C11H13NO3	2	298208	96271.4	82007.1	52890.4	40411.9	137278	154517	69929.4	97538	17240.5	23318.4	37053.7
		MEDN0086	Terephthalic Acid	Benzene and substituted derivatives	Phenolic acids	165	166.027	[M-H]-	C8H6O4	1b	488668	574301	460330	434156	482193	495967	457117	574262	555621	480188	629162	459610
		MEDN0087	(3,4-Dimethoxyphenyl) Acetic Acid	Benzene and substituted derivatives	Phenolic acids	195.1	196.074	[M-H]-	C10H12O4	1b	159383	201761	153168	119236	136803	111708	134070	118848	178520	236492	166440	175094
		MEDN0092	3,4-Dihydroxybenzeneacetic Acid	Benzene and substituted derivatives	Phenolic acids	167.1	168.042	[M-H]-	C8H8O4	1b	197234	174825	143512	146477	168240	179516	165428	115820	146311	108264	140897	73267.2
		MEDN0099	4-Pyridoxic Acid	Heterocyclic compounds	Pteridines and derivatives	182	183.053	[M-H]-	C8H9NO4	1a	170129	165611	98189.7	144410	105487	145899	161049	208631	130165	240639	214332	113436
		MEDN0105	Taurocholic acid	Bile acids	Bile acids	514.3	515.292	[M-H]-	C26H45NO7S	1a	2.15288e+06	2.09106e+06	1.56388e+06	1.60563e+06	1.65071e+06	1.84258e+06	1.44176e+06	1.55907e+06	1.48993e+06	1.80323e+06	2.21916e+06	1.13134e+06
		MEDN0106	Taurochenodesoxycholic Acid	Bile acids	Bile acids	498.3	499.297	[M-H]-	C26H45NO6S	1a	8.31717e+08	7.61254e+08	1.67323e+08	1.17429e+08	1.37824e+08	1.85148e+08	5.30351e+08	4.48752e+08	6.60188e+08	2.54159e+08	2.83513e+08	1.67856e+08
		MEDN0107	Glycolithocholic acid	Bile acids	Bile acids	432.3	433.319	[M-H]-	C26H43NO4	1a	1.06233e+08	1.03856e+08	1.31165e+07	9.29782e+06	9.98544e+06	1.98273e+07	8.425e+06	5.87852e+06	7.73001e+06	1.83751e+06	1.60893e+06	809468
		MEDN0109	Hyodeoxycholic acid	Bile acids	Bile acids	391.3	392.293	[M-H]-	C24H40O4	1a	10901	18658.3	18836.6	16941.6	11792.2	16702.8	12749.5	15327.6	16446.8	14331.9	15821.5	20479.8
		MEDN0112	Glycocholic Acid	Bile acids	Bile acids	464.3	465.309	[M-H]-	C26H43NO6	1a	1.58144e+06	2.38506e+06	3.89889e+06	3.1549e+06	4.59752e+06	5.27606e+06	1.27775e+07	1.12587e+07	1.69747e+07	7.66202e+06	1.14462e+07	5.40167e+06
		MEDN0128	4-Hydroxy-3-methoxybenzaldehyde	Benzene and substituted derivatives	Phenolics	151	152.047	[M-H]-	C8H8O3	1a	1.42914e+06	1.42805e+06	1.16299e+06	952077	1.26532e+06	1.54327e+06	2.22676e+06	1.81398e+06	1.89889e+06	1.29299e+06	1.55387e+06	1.21135e+06
		MEDN0140	Xanthine	Nucleotide and Its metabolites	Nucleotide and Its metabolites	151	152.033	[M-H]-	C5H4N4O2	1a	144619	197308	160022	164841	136239	159264	166412	140851	132960	145182	148088	162245
		MEDN0141	2'-Deoxyuridine	Nucleotide and Its metabolites	Nucleotide and Its metabolites	227.1	228.075	[M-H]-	C9H12N2O5	1b	1.3695e+07	1.04842e+07	1.24929e+07	1.0485e+07	1.17353e+07	1.1272e+07	1.40453e+07	1.68416e+07	1.51606e+07	1.37223e+07	1.23646e+07	1.15654e+07
		MEDN0146	5-Hydroxymethyluracil	Nucleotide and Its metabolites	Nucleotide and Its metabolites	141	142.038	[M-H]-	C5H6N2O3	1b	76242.6	70096.6	57219.6	44208.9	56648.2	55471.4	67879.8	74438.7	66201.5	51523	60870.8	61549.1
		MEDN0147	5-Methylcytosine	Nucleotide and Its metabolites	Nucleotide and Its metabolites	124.1	125.059	[M-H]-	C5H7N3O	1a	97931.2	81008.2	87110.5	94137.3	85353.3	85416.6	77906.4	90904.4	89751.1	78246.9	68145.3	90791.7
		MEDN0153	Adenosine 5'-Monophosphate	Nucleotide and Its metabolites	Nucleotide and Its metabolites	346.1	347.063	[M-H]-	C10H14N5O7P	1b	49184.9	41569.4	79264.8	98949.5	96596.8	79029.6	162609	163785	195908	257309	226904	266954
		MEDN0159	Flavin Adenine Dinucleotide(FAD)	Nucleotide and Its metabolites	Nucleotide and Its metabolites	784.1	785.157	[M-H]-	C27H33N9O15P2	1b	49667	53577	62322.7	37073.6	39145.9	44077	45496.3	42274	74503.2	27364.3	54302.7	27501.8
		MEDN0167	Purine	Nucleotide and Its metabolites	Nucleotide and Its metabolites	119	120.044	[M-H]-	C5H4N4	1b	1.64627e+06	1.85594e+06	1.24835e+06	752220	1.01191e+06	1.02295e+06	773124	892857	955998	531881	1.02279e+06	511259
		MEDN0171	Uridine	Nucleotide and Its metabolites	Nucleotide and Its metabolites	243.1	244.07	[M-H]-	C9H12N2O6	1a	9944.32	14085.3	10034	7101.09	16929.8	10720.3	11123	32867.5	19500.4	18110.5	18261.7	7857.99
		MEDN0180	Norepinephrine	Hormones and hormone related compounds	Hormones and hormone related compounds	168.1	169.074	[M-H]-	C8H11NO3	1b	119704	148857	117739	149855	130198	124661	247298	266636	236256	208249	264170	287567
		MEDN0196	Pyrroloquinoline Quinone	Organic acid and Its derivatives	Organic acid and Its derivatives	329	330.012	[M-H]-	C14H6N2O8	1b	64150.2	39144.3	52796.2	37496.9	44178.1	44506.5	48525.2	49075.9	44663.9	31429.6	38045.9	35767.8
		MEDN0202	α-Ketoglutaric Acid (α-KG)	Organic acid and Its derivatives	Organic acid and Its derivatives	145	146.022	[M-H]-	C5H6O5	1a	108864	141171	144311	125961	116464	122178	155216	151281	122166	129127	153181	131029
		MEDN0226	D-Erythronolactone	Aldehyde,Ketones,Esters	Esters	117	118.027	[M-H]-	C4H6O4	1a	328570	300306	535701	218140	387059	387041	342725	316368	440506	261766	245709	123795
		MEDN0244	Orotic Acid	Organic acid and Its derivatives	Organic acid and Its derivatives	155	156.017	[M-H]-	C5H4N2O4	1b	21507.6	14336.1	15346.3	13786.6	21214.6	23161.3	17646.3	17647.9	22056.6	13313	13788.3	11899.9
		MEDN0245	Pantothenic acid	CoEnzyme and vitamins	CoEnzyme and vitamins	218.1	219.1	[M-H]-	C9H17NO5	3	426644	523850	146997	154630	196652	187736	261759	339878	308734	341772	431016	243168
		MEDN0263	5-Hydroxyindole-3-Acetic Acid	Heterocyclic compounds	Indole and Its derivatives	190.1	191.058	[M-H]-	C10H9NO3	1b	1.00056e+07	1.89585e+07	6.62799e+06	6.0503e+06	7.07626e+06	6.67369e+06	7.43846e+06	8.08079e+06	1.15285e+07	8.59828e+06	1.06057e+07	7.3035e+06
		MEDN0275	1-Caffeoylquinic Acid	Organic acid and Its derivatives	Organic acid and Its derivatives	353.1	354.095	[M-H]-	C16H18O9	1b	95335.1	114538	83126.6	77377.3	75891.9	99016.4	100830	99017.1	103419	100855	86591.7	73691.8
		MEDN0280	Taurine	Organic acid and Its derivatives	Sulfonic acids	124	125.015	[M-H]-	C2H7NO3S	1a	359024	422323	222473	164791	204223	170732	297117	336848	444955	170184	316954	188005
		MEDN0286	3,4,5-Trimethoxycinnamic Acid	Organic acid and Its derivatives	Organic acid and Its derivatives	237.1	238.084	[M-H]-	C12H14O5	1b	4.29092e+06	3.50766e+06	6.28891e+06	6.87797e+06	7.27712e+06	7.00611e+06	1.24326e+07	1.25239e+07	1.73498e+07	1.94879e+07	1.7223e+07	2.0041e+07
		MEDN0287	3,5-Dimethoxy-4-Hydroxycinnamic Acid	Organic acid and Its derivatives	Organic acid and Its derivatives	223.1	224.069	[M-H]-	C11H12O5	1a	12915.3	10957.4	8395.46	7400.6	7428.43	10879.8	8149.57	3841.84	8321.99	2914.88	8620.54	2970.48
		MEDN0290	3-Hydroxy-3-Methyl Butyric Acid	Organic acid and Its derivatives	Organic acid and Its derivatives	117.1	118.063	[M-H]-	C5H10O3	1a	1.40389e+07	1.19353e+07	1.04781e+07	1.07811e+07	1.08813e+07	1.17574e+07	1.06307e+07	7.20184e+06	1.089e+07	7.49842e+06	9.18135e+06	5.35062e+06
		MEDN0299	Adipic Acid	Organic acid and Its derivatives	Organic acid and Its derivatives	145.1	146.058	[M-H]-	C6H10O4	1b	40472.8	25274.5	56167.2	46480.9	54835.6	57130.5	28885.2	26114	29702.4	40118.5	26964.6	32315
		MEDN0300	Azelaic Acid	Organic acid and Its derivatives	Organic acid and Its derivatives	187.1	188.105	[M-H]-	C9H16O4	1a	27786.4	17433.5	19033.8	16750.4	23113.3	13572.7	24742	25501.2	31209.8	35238.5	54807.7	20555
		MEDN0301	Caffeic Acid	Organic acid and Its derivatives	Organic acid and Its derivatives	179	180.042	[M-H]-	C9H8O4	1a	1.14666e+07	1.14659e+07	7.91223e+06	8.04855e+06	8.4419e+06	8.92766e+06	6.61197e+06	7.1499e+06	7.51684e+06	7.2122e+06	8.75249e+06	7.3093e+06
		MEDN0302	Chlorogenic Acid	Organic acid and Its derivatives	Organic acid and Its derivatives	353.1	354.095	[M-H]-	C16H18O9	1b	1.53035e+07	1.5491e+07	1.29861e+07	1.32148e+07	1.2456e+07	1.27177e+07	1.31721e+07	1.05021e+07	1.50785e+07	1.4046e+07	1.70741e+07	9.93343e+06
		MEDN0311	Dodecanedioic Acid	FA	FFA	229.1	230.152	[M-H]-	C12H22O4	1a	751975	734413	406043	316217	387130	342843	638540	724749	989465	332292	571077	370235
		MEDN0316	Guanidinoethyl Sulfonate	Organic acid and Its derivatives	Sulfonic acids	166	167.037	[M-H]-	C3H9N3O3S	1a	307495	283274	289132	318706	329431	295058	232131	219686	243256	202050	276553	203300
		MEDN0326	Tartaric Acid	Organic acid and Its derivatives	Organic acid and Its derivatives	149	150.016	[M-H]-	C4H6O6	1b	884502	1.06967e+06	1.37682e+06	1.30617e+06	1.18761e+06	1.37037e+06	1.22998e+06	1.27466e+06	1.04161e+06	2.18909e+06	1.75755e+06	1.8253e+06
		MEDN0333	Malonic acid	Organic acid and Its derivatives	Organic acid and Its derivatives	103	104.011	[M-H]-	C3H4O4	1a	39274.7	41196.7	27872	39581.4	40490.3	31171.1	34538	38943.8	29818.2	37559.6	44227.2	53606.9
		MEDN0339	Phenylpyruvic Acid	Organic acid and Its derivatives	Organic acid and Its derivatives	163	164.047	[M-H]-	C9H8O3	1b	494698	326898	405719	388205	425858	497830	219070	188310	244409	174086	267753	127289
		MEDN0342	Sebacate	Organic acid and Its derivatives	Organic acid and Its derivatives	201.1	202.121	[M-H]-	C10H18O4	1a	74265.9	79793.7	77944.8	73513.6	73626.4	80531.5	119346	141516	87318.2	142834	115453	116379
		MEDN0344	Subericacid	Organic acid and Its derivatives	Organic acid and Its derivatives	173.1	174.089	[M-H]-	C8H14O4	1a	740512	734031	606779	557207	600073	565920	747079	722833	804664	832942	1.09913e+06	602661
		MEDN0362	LPE(18:1/0:0)	GP	LPE	478.3	479.301	[M-H]-	C23H46NO7P	1a	1.59793e+06	1.88049e+06	1.19022e+06	1.11171e+06	1.13246e+06	1.1839e+06	1.27384e+06	1.41354e+06	1.36549e+06	1.30998e+06	1.49756e+06	1.24118e+06
		MEDN0364	LPE(18:0/0:0)	GP	LPE	480.3	481.317	[M-H]-	C23H48NO7P	1a	3.77352e+07	3.62061e+07	2.92187e+07	1.72503e+07	2.84683e+07	4.41857e+07	3.57137e+07	4.40092e+07	3.7308e+07	1.19419e+07	2.34025e+07	7.55416e+06
		MEDN0366	LPE(16:0/0:0)	GP	LPE	452.3	453.286	[M-H]-	C21H44NO7P	1a	7.36332e+06	6.36819e+06	7.34503e+06	7.25145e+06	7.10194e+06	9.69892e+06	9.0786e+06	9.18144e+06	1.09284e+07	1.90445e+06	4.36451e+06	1.6488e+06
		MEDN0368	LPE(14:0/0:0)	GP	LPE	424.2	425.254	[M-H]-	C19H40NO7P	1a	1.22446e+08	1.08418e+08	1.19513e+08	8.13698e+07	1.01562e+08	1.60586e+08	1.48725e+08	1.30636e+08	1.43306e+08	4.14761e+07	9.34782e+07	2.81917e+07
		MEDN0373	LipoxinA4	FA	Oxidized lipids	351.2	352.225	[M-H]-	C20H32O5	1b	2.37531e+07	1.81941e+07	2.21485e+07	1.22372e+07	1.61877e+07	2.80679e+07	4.18657e+07	3.59289e+07	4.4464e+07	1.04028e+07	3.48677e+07	8.25957e+06
		MEDN0376	9,10-DiHOME	FA	Oxidized lipids	313.2	314.246	[M-H]-	C18H34O4	1b	24732.1	23558.7	29375.2	25084.8	27125.6	26263.5	17794.6	13790.7	18536.3	18894.6	23451.4	18627.5
		MEDN0383	FFA(18:2)	FA	FFA	279.2	280.24	[M-H]-	C18H32O2	1a	1.0142e+06	1.15605e+06	317902	431168	497718	416245	557718	479218	550979	231529	418588	238548
		MEDN0391	DHA	FA	FFA	327.2	328.24	[M-H]-	C22H32O2	1a	545912	641409	479771	911159	536014	541424	547625	435804	464077	270158	423697	253281
		MEDN0398	AA	FA	FFA	303.2	304.24	[M-H]-	C20H32O2	1a	448279	466963	246429	457129	259552	289511	394285	261989	329178	81753.2	272356	77583.9
		MEDN0409	Curcumin	Benzene and substituted derivatives	Benzene and substituted derivatives	367.1	368.126	[M-H]-	C21H20O6	1b	1.40833e+06	1.22494e+06	957912	1.05401e+06	1.09346e+06	1.04302e+06	1.14803e+06	1.22418e+06	1.20541e+06	351182	1.27946e+06	449813
		MEDN0410	4-Hydroxybenzaldehyde	Benzene and substituted derivatives	Benzene and substituted derivatives	121	122.037	[M-H]-	C7H6O2	1a	90516.8	91820.5	91783.2	84547.2	85383.9	88211.7	82932.6	73270.8	78004.3	89089.5	80122.2	83809
		MEDN0416	Ureidoisobutyric Acid	Organic acid and Its derivatives	Organic acid and Its derivatives	145.1	146.069	[M-H]-	C5H10N2O3	1b	259055	215463	303816	210485	252402	263383	255534	211945	183125	149319	174879	128602
		MEDN0417	(Rs)-Mevalonic Acid	Organic acid and Its derivatives	Organic acid and Its derivatives	147.1	148.074	[M-H]-	C6H12O4	1a	7117.57	2996.63	38585.5	81057.7	83777.9	79308.7	4874.18	2999.53	5621.87	9747.21	11598.3	11239.2
		MEDN0429	3-Hydroxyhippuric Acid	Amino acid and Its metabolites	Amino acid derivatives	194	195.053	[M-H]-	C9H9NO4	1a	33738.6	36988	33500.3	41279.7	61842.5	65831.8	73941.2	91539.7	39730.2	41278	60057	62450.7
		MEDN0434	Β-Pseudouridine	Nucleotide and Its metabolites	Nucleotide and Its metabolites	243.1	244.07	[M-H]-	C9H12N2O6	1a	97974.3	84016.4	151499	157068	162048	177736	208063	212176	137760	293585	266601	188404
		MEDN0442	Pantetheine	CoEnzyme and vitamins	CoEnzyme and vitamins	277.1	278.13	[M-H]-	C11H22N2O4S	1b	978532	1.10571e+06	865046	798299	1.06123e+06	1.00123e+06	404108	1.13899e+06	974029	1.14941e+06	1.03324e+06	1.03134e+06
		MEDN0445	Orotidine	Nucleotide and Its metabolites	Nucleotide and Its metabolites	287.1	288.059	[M-H]-	C10H12N2O8	1b	218158	386289	243509	251380	251227	212292	318550	323025	279668	467365	727086	477661
		MEDN0449	4-Hydroxyretinoic Acid	CoEnzyme and vitamins	CoEnzyme and vitamins	315.2	316.204	[M-H]-	C20H28O3	1b	315103	240682	272280	241345	274572	292834	302901	329137	335081	325407	392428	247213
		MEDN0478	Aminomalonic Acid	Organic acid and Its derivatives	Organic acid and Its derivatives	118	119.022	[M-H]-	C3H5NO4	1b	155192	145207	151985	158511	141333	144472	161298	152316	160700	160712	141464	160937
		MEDN0485	1,6-di-O-phosphono-D-fructose	Carbohydrates and Its metabolites	Phosphate sugars	358	340.12	[M-Na]-	C6H14O12P2	1b	1.01191e+06	805212	403192	461886	339044	277326	527858	361442	660337	429952	1.12687e+06	260336
		MEDN0499	Argininosuccinic acid	Organic acid and Its derivatives	Organic acid and Its derivatives	289.1	290.123	[M-H]-	C10H18N4O6	3	54229.4	43637.9	51498.1	56721.2	60249.3	45499.6	63185	59839.2	57343.7	54594.8	66692.2	52356.3
		MEDN0506	N-Acetylglucosamine 1-Phosphate	Carbohydrates and Its metabolites	Phosphate sugars	300	301.056	[M-H]-	C8H16NO9P	1b	48465.4	58427.6	105770	110528	118848	66034.6	49078.1	52143	128362	178271	194323	126580
		MEDN0523	Indole-3-lactic acid	Heterocyclic compounds	Indole and Its derivatives	204.1	205.074	[M-H]-	C11H11NO3	1a	432635	425861	352088	234479	383621	331481	1.54238e+06	1.48555e+06	1.76517e+06	1.25607e+06	1.62692e+06	1.83699e+06
		MEDN0528	(3-Methoxy-4-hydroxyphenyl)ethylene glycol sulfate	Organic acid and Its derivatives	Organic acid and Its derivatives	263	264.03	[M-H]-	C9H12O7S	3	3.75137e+06	3.02886e+06	3.95025e+06	3.2945e+06	4.48481e+06	4.78931e+06	3.74969e+06	3.04733e+06	2.82414e+06	2.79469e+06	4.0686e+06	3.08444e+06
		MEDN0533	Xanthosine	Nucleotide and Its metabolites	Nucleotide and Its metabolites	283.1	284.076	[M-H]-	C10H12N4O6	1a	996203	908403	753169	1.13213e+06	872106	974564	1.2259e+06	2.05456e+06	1.01673e+06	2.41814e+06	2.1414e+06	1.03255e+06
		MEDN0536	estrone 3-sulfate	Hormones and hormone related compounds	Hormones and hormone related compounds	349.1	350.119	[M-H]-	C18H22O5S	3	3.10583e+06	2.3948e+06	1.90233e+06	1.02798e+06	1.16408e+06	1.23234e+06	2.52715e+06	3.03179e+06	4.00844e+06	2.92836e+06	3.52546e+06	2.3976e+06
		MEDN0541	DL-3,4-Dihydroxyphenyl glycol	Benzene and substituted derivatives	Benzene and substituted derivatives	169.1	170.058	[M-H]-	C8H10O4	3	1.14583e+08	1.26629e+08	1.71048e+08	1.65028e+08	1.76516e+08	1.90325e+08	1.61784e+08	1.51971e+08	1.72118e+08	1.39761e+08	2.11339e+08	1.43686e+08
		MEDN0554	Tyrosol	Benzene and substituted derivatives	Benzene and substituted derivatives	137.1	138.068	[M-H]-	C8H10O2	3	135181	140852	99139.6	94658.4	101063	94968.8	72880.5	90426.6	85511.1	89514.7	113707	99976.7
		MEDN0555	Hydroxyphenyllactic acid	Organic acid and Its derivatives	Organic acid and Its derivatives	181.1	182.058	[M-H]-	C9H10O4	1a	3.54653e+06	2.67404e+06	2.25568e+06	2.43414e+06	2.46425e+06	2.86231e+06	2.9329e+06	1.93354e+06	2.7253e+06	2.02584e+06	2.34758e+06	1.26396e+06
		MEDN0561	N-Acetyl-Asp-Glu	Amino acid and Its metabolites	Amino acid derivatives	303.1	304.091	[M-H]-	C11H16N2O8	3	1.91237e+06	1.77319e+06	1.56659e+06	1.33178e+06	1.67149e+06	1.77573e+06	1.24893e+06	1.20624e+06	1.12176e+06	1.35123e+06	1.50984e+06	1.16194e+06
		MEDN0575	3-Hydroxypicolinic acid	Heterocyclic compounds	Pteridines and derivatives	138	139.027	[M-H]-	C6H5NO3	1b	411785	449605	292413	287170	295042	263897	371200	604955	558291	360688	502267	352830
		MEDN0579	N-lactoyl-phenylalanine	Amino acid and Its metabolites	Amino acid derivatives	236.1	237.1	[M-H]-	C12H15NO4	1a	671883	591019	559437	457655	553701	614515	463807	473974	459178	402995	542361	259692
		MEDN0593	Malic acid	Organic acid and Its derivatives	Organic acid and Its derivatives	133	134.022	[M-H]-	C4H6O5	1a	294771	366315	269166	268298	271302	285049	161589	199485	229348	195202	277957	193423
		MEDN0602	Deoxyguanosine 5'-monophosphate(dGMP)	Nucleotide and Its metabolites	Nucleotide and Its metabolites	346.1	347.063	[M-H]-	C10H14N5O7P	3	3.97455e+06	2.62574e+06	1.85728e+06	1.13493e+06	2.15927e+06	1.30995e+06	1.31512e+06	2.04268e+06	3.04551e+06	1.25268e+06	2.12778e+06	1.20231e+06
		MEDN0604	Tetradecanedioic acid	FA	FFA	257.2	258.183	[M-H]-	C14H26O4	1b	55492.9	38757.8	55100.5	38501.6	33637	47035.2	29644.9	37745.5	53208.1	28884.7	37365.2	12923.6
		MEDN0616	O-Acetyl-L-serine	Amino acid and Its metabolites	Amino acid derivatives	146	147.053	[M-H]-	C5H9NO4	1b	125242	107370	96418.8	113485	111664	105866	95801.6	132029	99810.4	115344	120702	99959.4
		MEDN0621	Indoxylsulfuric acid	Heterocyclic compounds	Indole and Its derivatives	212	213.01	[M-H]-	C8H7NO4S	1a	24790	23846.9	24417.3	23280	26935.4	23280	19875	27256.3	22836.4	34068.7	30091.7	30422.8
		MEDN0622	Porphobilinogen	Organic acid and Its derivatives	Organic acid and Its derivatives	225.1	226.095	[M-H]-	C10H14N2O4	1b							131776	61388.1	39991.6	314791	82594.2	28277.1
		MEDN0636	Ginkgoic acid	Organic acid and Its derivatives	Organic acid and Its derivatives	345.2	346.251	[M-H]-	C22H34O3	3	82108.8	101686	79292.3	83179.2	73571.7	83193	72614.3	62394.4	88251.6	74047	72783.7	75958.2
		MEDN0648	2,5-Dihydroxybenzaldehyde	Benzene and substituted derivatives	Benzene and substituted derivatives	137	138.032	[M-H]-	C7H6O3	3	360922	398248	273670	248722	262441	304847	313577	303253	270547	294254	325429	276691
		MEDN0649	Anthranilic acid	Benzene and substituted derivatives	Phenolic acids	136	137.048	[M-H]-	C7H7NO2	3	53062.3	105843	51522.9	48402.6	48871.1	59098.8	92549.6	115410	100981	94038.1	102692	88792.5
		MEDN0658	Hexadecanedioic acid	FA	FFA	285.2	286.214	[M-H]-	C16H30O4	1a	61024	67899.4	39995.7	38098.9	32491	42222.5	35262	53244.5	42218.2	50513.2	57986.7	62121
		MEDN0678	Ethylsalicylate	Organic acid and Its derivatives	Organic acid and Its derivatives	165.1	166.063	[M-H]-	C9H10O3	1b	378622	423642	381662	401759	576676	361908	292573	368557	307689	239304	398556	245279
		MEDN0691	Maltitol	Carbohydrates and Its metabolites	Sugar alcohols	343.1	344.132	[M-H]-	C12H24O11	1b	254742	266411	266155	256447	256010	270541	262342	298100	229236	280937	262151	252598
		MEDN0704	Oxaloacetic acid	Organic acid and Its derivatives	Organic acid and Its derivatives	131	132.07	[M-H]-	C4H4O5	1b	111643	84204.8	112256	103059	91398.8	105509	106018	121818	109193	84803.8	107964	102997
		MEDN0741	Methanesulfonic acid	Organic acid and Its derivatives	Sulfonic acids	95	95.9881	[M-H]-	CH4O3S	1a	76063.6	80816.6	77845.8	71169.3	82201.2	74874.9	62991.6	76660.7	73688.6	74873.2	92701.7	78443.7
		MEDN0744	Delta-Hexalactone	Aldehyde,Ketones,Esters	Esters	113.1	114.068	[M-H]-	C6H10O2	1b	456436	396989	507423	628177	556592	501966	449761	475832	373363	866258	572321	651916
		MEDN0751	(±)12-HETE	FA	Oxidized lipids	319.2	320.235	[M-H]-	C20H32O3	1a	110292	111856	94220.9	113065	87061.9	93416.3	71456.7	76542.7	88476.1	100813	90691.1	83882.9
		MEDN0758	(±)4-HDHA	FA	Oxidized lipids	343.2	344.235	[M-H]-	C22H32O3	1b	24716.7	13011.4	19195.6	20510.8	42974.7	33384.8	10297.5	20589.6	32013.1	8280.78	21289.3	10479.2
		MEDN0765	11,12-EET	FA	Oxidized lipids	319.2	320.235	[M-H]-	C20H32O3	1b	10319.2	10934.7	8156.26	6038.23	7725.28	9070.94	7780.32	4455.77	5707.1	2141.96	5137.15	2208.58
		MEDN0768	13-oxoODE	FA	Oxidized lipids	293.2	294.219	[M-H]-	C18H30O3	1a	7854.51	9523.2	13667.8	8792.41	27430.2	10650.2	4079.5	3977.56	4705.57	5515.51	11025.2	6768.45
		MEDN0769	14(S)-HDHA	FA	Oxidized lipids	343.2	344.235	[M-H]-	C22H32O3	1b	40750.6	49343	23760.5	56156.1	30903.5	32393.5	36598	24669.4	31407.8	11189.4	22941.3	18667.2
		MEDN0783	9,10-EpOME	FA	Oxidized lipids	295.2	296.235	[M-H]-	C18H32O3	1a	28505.1	26997.5	15761.4	25014.6	23839.1	20224.5	14916.9	13547.8	21370.9	8480.21	16315.3	8229.04
		MEDN0784	9-oxoODE	FA	Oxidized lipids	293	294.219	[M-H]-	C18H30O3	1b	17435.4	22024.9	20741.2	49477.8	30831	11113.6	14071	23937	26823.4	7576.38	9652.23	30115.4
		MEDN0788	LXA5	FA	Oxidized lipids	349.2	350.209	[M-H]-	C20H30O5	1b	186949	190133	108515	273233	108336	147973	158097	95572.9	122296	44610.7	79951.2	69670.3
		MEDN0796	PGF3α	FA	Oxidized lipids	351.2	352.225	[M-H]-	C20H32O5	1b	2.37144e+06	2.93842e+06	4.56355e+06	4.29131e+06	4.5618e+06	4.28947e+06	2.44021e+06	2.98402e+06	2.61582e+06	5.28312e+06	6.59432e+06	3.93976e+06
		MEDN0807	FFA(14:0)	FA	FFA	227.2	228.209	[M-H]-	C14H28O2	1a	139449	131243	144525	104535	101797	123292	130304	238971	215691	127642	111162	179495
		MEDN0818	N-acetyl-beta-alanine	Amino acid and Its metabolites	Amino acid derivatives	130.1	131.058	[M-H]-	C5H9NO3	1b	127025	86017.4	66082.7	394323	131537	83745	73385.4	69989	70405.4	34513.6	54831.4	32985.5
		MEDN0824	7-ketodeoxycholic acid	Hormones and hormone related compounds	Hormones and hormone related compounds	405.3	406.272	[M-H]-	C24H38O5	1a	1.8145e+06	1.69838e+06	1.70933e+06	1.47109e+06	1.84217e+06	1.90081e+06	1.58463e+06	1.61234e+06	1.53492e+06	1.38184e+06	1.5315e+06	1.57908e+06
		MEDN0827	N-acetylornithine	Amino acid and Its metabolites	Amino acid derivatives	173.1	174.1	[M-H]-	C7H14N2O3	1a	40436.6	51437.9	713664	645391	523495	862312	26456.1	27276.4	38500.2	188303	342043	323815
		MEDN0833	3-Dehydroshikimate	Organic acid and Its derivatives	Organic acid and Its derivatives	171	172.037	[M-H]-	C7H8O5	1b	6.42767e+06	6.85236e+06	3.63832e+06	3.47745e+06	3.08939e+06	2.84793e+06	4.55501e+06	5.5122e+06	4.71798e+06	3.04046e+06	3.91833e+06	2.78881e+06
		MEDN1004	L-Sepiapterin	Heterocyclic compounds	Pteridines and derivatives	236.1	237.086	[M-H]-	C9H11N5O3	1b	1.08963e+06	1.17834e+06	968625	960828	855393	927461	1.26475e+06	1.46413e+06	1.25528e+06	1.16343e+06	1.24514e+06	1.15169e+06
		MEDN1006	Uric acid	Organic acid and Its derivatives	Organic acid and Its derivatives	167	168.028	[M-H]-	C5H4N4O3	1a	230675	260684	265439	253214	272613	261780	246125	287596	238541	279161	368499	287746
		MEDN1009	3-Hydroxyphenylacetic acid	Organic acid and Its derivatives	Organic acid and Its derivatives	151	152.047	[M-H]-	C8H8O3	1a	3.91153e+06	4.22961e+06	3.45468e+06	3.72893e+06	3.63486e+06	3.09523e+06	3.88504e+06	3.90635e+06	4.29124e+06	5.07235e+06	4.41806e+06	5.03371e+06
		MEDN1012	7-Methylguanine	Nucleotide and Its metabolites	Nucleotide and Its metabolites	164.1	165.065	[M-H]-	C6H7N5O	1b	5.21999e+06	3.92935e+06	5.64155e+06	5.31048e+06	6.52911e+06	5.85491e+06	2.54711e+06	3.10884e+06	2.47165e+06	3.12361e+06	3.20908e+06	3.25095e+06
		MEDN1035	13(R)-HODE	FA	Oxidized lipids	295.2	296.235	[M-H]-	C18H32O3	2	35757.3	37694.1	44290.7	44296	57543.8	45760.6	56682	68136.2	40800.2	68446.5	53359.2	67369.9
		MEDN1037	p-Cresol	Benzene and substituted derivatives	Phenolics	107	108.058	[M-H]-	C7H8O	2	1.22741e+06	1.51429e+06	703282	1.113e+06	1.2037e+06	803308	514550	534325	707341	456240	988706	444068
		MEDN1041	9(S)-HpOTrE	FA	Oxidized lipids	309.2	310.214	[M-H]-	C18H30O4	2	4.04714e+06	3.15294e+06	4.58441e+06	4.36094e+06	5.42305e+06	4.52357e+06	2.01945e+06	2.54606e+06	2.13231e+06	2.64095e+06	2.52844e+06	2.57959e+06
		MEDN1055	D-Calcium Pantothenate	CoEnzyme and vitamins	CoEnzyme and vitamins	437.2	438.221	[M-H]-	C18H34N2O10	1b	45263.5	38860.9	33899.7	38480.5	38824.5	41919.6	30168.8	32921.9	33514.7	23870	27754.2	18645.7
		MEDN1056	Iminodiacetic acid	Organic acid and Its derivatives	Organic acid and Its derivatives	132	133.037	[M-H]-	C4H7NO4	1b	124839	475334	52102.7	55228.1	60020	36859	80486.1	142885	127865	82511.3	119113	47856.3
		MEDN1059	Tauroursodeoxycholic acid	Bile acids	Bile acids	498.3	499.297	[M-H]-	C26H45NO6S	1a	3.52953e+06	3.58884e+06	2.30858e+06	2.47743e+06	2.41895e+06	2.63993e+06	2.48111e+06	2.16084e+06	2.11833e+06	1.3622e+06	1.76615e+06	1.50106e+06
		MEDN1078	cis-EODA	FA	Oxidized lipids	297.2	298.251	[M-H]-	C18H34O3	2	9.02531e+07	8.72551e+07	3.28895e+07	2.50108e+07	2.27733e+07	5.90173e+07	6.45985e+06	6.16589e+06	5.59237e+06	5.16339e+06	4.56246e+06	2.94404e+06
		MEDN1079	FFA(22:6)	FA	FFA	327.2	328.24	[M-H]-	C22H32O2	2	3.39488e+06	3.68564e+06	4.02783e+06	3.58929e+06	5.4158e+06	4.10344e+06	1.83083e+06	1.48563e+06	2.33322e+06	1.63638e+06	2.85235e+06	1.22834e+06
		MEDN1082	8-isoprostaglandin F1α	FA	Oxidized lipids	355.2	356.256	[M-H]-	C20H36O5	3	223167	222550	113627	209186	138846	145168	181760	120997	181507	68097.6	132855	61058.2
		MEDN1090	Dioxindole	Heterocyclic compounds	Indole and Its derivatives	148	149.048	[M-H]-	C8H7NO2	1b	104833	97543.6	96965.4	91293.7	104502	116523	86203.9	72852.1	99458.8	64060.4	94506.1	51901.1
		MEDN1091	2-amino-3-methoxy-benzoic acid	Benzene and substituted derivatives	Phenolic acids	166.1	167.058	[M-H]-	C8H9NO3	3	279039	331962	265714	218626	322808	297068	336326	324927	372674	492410	326415	269426
		MEDN1092	4-acetoxyphenol	Benzene and substituted derivatives	Phenolics	151	152.047	[M-H]-	C8H8O3	3	31055.5	36778.5	51383.9	50548.6	73091.5	55391	42967.6	47577.1	45631.3	42096.4	48474.8	45842.4
		MEDN1119	Dehydroepiandrosterone	Aldehyde,Ketones,Esters	Ketones	287.2	288.209	[M-H]-	C19H28O2	3	7.19142e+06	5.39102e+06	6.62339e+06	5.40785e+06	6.15819e+06	5.96016e+06	7.24981e+06	8.81502e+06	7.5562e+06	6.93819e+06	6.40987e+06	6.04942e+06
		MEDN1134	2-Hydroxy-3,5-dinitrobenzoic acid	Organic acid and Its derivatives	Organic acid and Its derivatives	227	228.002	[M-H]-	C7H4N2O7	1b	203087	197342	169120	189493	259866	204431	95918.8	80855.6	100969	101871	141991	89758.6
		MEDN1135	Heparin	Alcohol and amines	Alcohols	315.3	316.298	[M-H]-	C19H40O3	3	805794	941886	723909	663615	626037	645313	891548	996961	1.14449e+06	1.02281e+06	1.05357e+06	943713
		MEDN1139	DL-2-hydroxystearic acid	FA	FFA	299.3	300.266	[M-H]-	C18H36O3	1a	2.43511e+06	7.95464e+06	5.79323e+06	5.37653e+06	1.95322e+07	3.86076e+06	2.26779e+06	4.80976e+06	3.95791e+06	3.34705e+06	6.58784e+06	4.5906e+06
		MEDN1145	P-chlorophenylalanine	Benzene and substituted derivatives	Phenolic acids	198	199.04	[M-H]-	C9H10ClNO2	2	960613	966563	1.37666e+06	1.2103e+06	1.33653e+06	1.07081e+06	954586	711451	840853	441533	576116	407386
		MEDN1150	Indole-3-carboxylic acid	Heterocyclic compounds	Indole and Its derivatives	160	161.048	[M-H]-	C9H7NO2	2	66749.1	54271.1	56236.6	59208	56872.6	55785.2	62900.7	46437.4	54335.9	61430.9	70867	91771
		MEDN1155	Ketoleucine	Organic acid and Its derivatives	Organic acid and Its derivatives	129.1	130.063	[M-H]-	C6H10O3	1a	515642	234806	373466	567800	378170	475708	477695	590569	252403	991618	649855	335721
		MEDN1156	FFA(20:4)	FA	FFA	303.2	304.24	[M-H]-	C20H32O2	2	26487.3	25210	32471.4	17079.5	22953.8	18395.3	35033.6	27344.3	29776.8	18801.8	13580.6	9637.57
		MEDN1159	FFA(15:1)	FA	FFA	239.2	240.209	[M-H]-	C15H28O2	1b	78352.7	67209.3	56788.5	56603	62642.8	57488.8	59564.7	71885.5	68713.2	23280.9	68644.9	28019.7
		MEDN1161	Quinolinic acid	Heterocyclic compounds	Heterocyclic compounds	166	167.022	[M-H]-	C7H5NO4	1a	911628	877829	817509	749043	1.08854e+06	929423	876698	877708	860595	759198	881738	729728
		MEDN1162	p-Tolyl Sulfate	Organic acid and Its derivatives	Sulfonic acids	187	188.014	[M-H]-	C7H8O4S	3	117566	136431	122955	86730.1	113791	90986.1	113873	132653	149927	134611	167171	131969
		MEDN1163	3-hydroxyhexadecanoic acid	FA	FFA	271.2	272.235	[M-H]-	C16H32O3	3	109144	57815.8	84489.8	99299.5	128693	116730	86517.4	65524.6	65599.9	49160	42070.7	25801.8
		MEDN1171	Lythramine	Alcohol and amines	Polyamines	478.3	479.267	[M-H]-	C29H37NO5	3	243005	257613	164158	135881	318226	209145	288596	518925	310797	168475	257736	159239
		MEDN1181	5-hydroxyindole acetaldehyde	Heterocyclic compounds	Indole and Its derivatives	174.1	175.063	[M-H]-	C10H9NO2	3	85213.2	91190	54866.4	53067.8	107760	112275	73575.9	94088	65847.7	32303.5	70405.2	19627.2
		MEDN1183	Multifidol	Benzene and substituted derivatives	Phenolics	209.1	210.089	[M-H]-	C11H14O4	3	444945	324680	429093	466040	447130	335817	219364	93211.9	229921	183032	216847	129225
		MEDN1191	1,2-epoxy-3-(p-nitrophenoxy) propane	Benzene and substituted derivatives	Benzene and substituted derivatives	194	195.053	[M-H]-	C9H9NO4	3	184747	219322	150237	181731	152614	143964	119359	112399	130641	148801	146081	153613
		MEDN1193	Acetaminophen	Benzene and substituted derivatives	Phenolics	150.1	151.063	[M-H]-	C8H9NO2	2	68239.5	36086.7	40960.8	64683.7	38752.9	50856.5	64567.7	80148.6	16928.6	202673	81075	37861.9
		MEDN1198	1-O-glucosinoyl-β-D-glucose	Benzene and substituted derivatives	Benzene and substituted derivatives	385.1	386.121	[M-H]-	C17H22O10	3	12491.3	8127.41	7674.75	15168.4	9930.76	14725.2	15148	15875.3	1358.56	43989.2	21516.1	11341.8
		MEDN1200	L-tyrosine methyl ester 4-sulfate	Amino acid and Its metabolites	Amino acid derivatives	274	275.046	[M-H]-	C10H13NO6S	3	92073.7	122903	101732	92391.7	105571	111558	119039	148995	149103	82242.2	134626	86291.1
		MEDN1206	3-Sulfocatechol	Benzene and substituted derivatives	Phenolics	189	189.994	[M-H]-	C6H6O5S	2	1.43419e+07	2.46612e+07	1.21647e+07	1.17688e+07	1.1407e+07	1.29933e+07	2.04254e+07	2.53639e+07	2.18384e+07	2.36476e+07	2.59547e+07	1.93689e+07
		MEDN1213	2-(4-hydroxyphenyl) propionate	Benzene and substituted derivatives	Phenolic acids	165.1	166.063	[M-H]-	C9H10O3	3	214355	128823	52478.1	72753.5	93031.3	89534.6	89535.8	101385	81970.1	67190.4	79513.5	27576.2
		MEDN1224	Bis(1-inositol)-3,1'-phosphate 1-phosphate	Alcohol and amines	Alcohols	501	502.049	[M-H]-	C12H24O17P2	2	751689	610620	573144	573855	881444	1.02961e+06	625421	389638	408319	283709	423286	367053
		MEDN1233	P-Hydroxyphenylacetylglycine	Benzene and substituted derivatives	Phenolic acids	208.1	209.069	[M-H]-	C10H11NO4	3	1.12426e+06	1.96426e+06	256980	361253	364293	280920	728104	355322	801663	1.17017e+06	1.29825e+06	1.06713e+06
		MEDN1234	(25R)-3-Oxocholest-4-en-26-oate	Hormones and hormone related compounds	Hormones and hormone related compounds	413.3	414.313	[M-H]-	C27H42O3	3	15847.7	23390.9	21166.9	21882.9	15846.5	21507.3	21920.5	41064	28634.2	25701.5	32501.6	28635.9
		MEDN1235	L-2-amino-6-oximelic acid	Organic acid and Its derivatives	Organic acid and Its derivatives	188.1	189.064	[M-H]-	C7H11NO5	2	4713.92	4141.52	5295.53	3369.1	5295.17	3682.55	2949.56	4714.79	4299.69	2550.59	4750.42	1956.05
		MEDN1236	Cyclic ADP ribose	Nucleotide and Its metabolites	Nucleotide and Its metabolites	540.1	541.061	[M-H]-	C15H21N5O13P2	3	1.13898e+06	947202	552141	522564	568659	498865	769049	1.14679e+06	1.45332e+06	1.34196e+06	1.98214e+06	716100
		MEDN1239	5-O-(1-carboxyvinyl)-3-phosphate	Organic acid and Its derivatives	Phosphoric acids	323	324.025	[M-H]-	C10H13O10P	3	57454.3	79824.1	63081.6	52906.8	50168.4	57752.9	40284.5	54674.4	62666.4	59723.4	76726.7	26048.5
		MEDN1241	2-(α-D-mannosyl)-3-phosphate glyceride	Alcohol and amines	Amines	347	348.046	[M-H]-	C9H17O12P	3	91783.7	50743.2	89581.9	72790.3	60132.7	74542.6	74694.2	47603.1	121551	54495.3	62027.5	46840
		MEDN1245	2-Benzylmalate	Organic acid and Its derivatives	Organic acid and Its derivatives	223.1	224.068	[M-H]-	C11H12O5	3	11239.2	9502.29	6082.65	3748.57	5647.31	4872.7	6775.64	9405.26	12163.4	7604.41	8614.53	4209.49
		MEDN1246	3-(pyrazol-1-yl)-L-alanine	Amino acid and Its metabolites	Amino acid derivatives	154.1	155.069	[M-H]-	C6H9N3O2	3	1.31954e+07	1.68611e+07	1.52992e+07	1.24956e+07	1.39918e+07	1.49939e+07	2.04737e+07	2.69672e+07	2.07643e+07	2.1954e+07	2.58747e+07	1.96082e+07
		MEDN1247	1-pyrroline-4-hydroxy-2-carboxylate	Heterocyclic compounds	Heterocyclic compounds	128	129.043	[M-H]-	C5H7NO3	2	260753	204421	184705	144704	161049	184139	229753	234272	207118	152040	170049	143012
		MEDN1268	LPE(22:5/0:0)	GP	LPE	526.3	527.301	[M-H]-	C27H46NO7P	2	179046	168677	107017	105589	116167	104729	124486	101093	138969	108391	124010	99303.3
		MEDN1270	LPE(22:6/0:0)	GP	LPE	524.3	525.286	[M-H]-	C27H44NO7P	2	58813.2	70936.9	58802.6	48283.9	57246.7	54709	52731.4	83516.4	68651.3	57450.8	86870.3	50783.8
		MEDN1271	LPE(0:0/20:2)	GP	LPE	504.3	505.317	[M-H]-	C25H48NO7P	2	493278	473725	320143	262756	249325	291151	407832	326150	488547	152975	463794	118518
		MEDN1272	LPE(20:2/0:0)	GP	LPE	504.3	505.317	[M-H]-	C25H48NO7P	2	110224	163769	93463.4	71326.9	144138	186937	195693	176071	154769	33970.5	104333	28339.7
		MEDN1274	LPE(20:3/0:0)	GP	LPE	502.3	503.301	[M-H]-	C25H46NO7P	2	314779	353975	230109	188774	336951	383675	391288	416505	400490	93089.7	268033	78927.1
		MEDN1276	LPE(20:4/0:0)	GP	LPE	500.3	501.286	[M-H]-	C25H44NO7P	2	122541	229034	99351.4	53477.7	142009	158849	129473	169472	164407	33936	104036	35262.2
		MEDN1277	LPE(0:0/20:5)	GP	LPE	498.3	499.27	[M-H]-	C25H42NO7P	2	187875	673697	151563	496681	211675	120572	117126	740363	238305	277128	670056	165216
		MEDN1278	LPE(20:5/0:0)	GP	LPE	498.3	499.27	[M-H]-	C25H42NO7P	2	71496.4	105988	35117	50631	58837.2	19440.5	23736.4	80960.3	86658	37547	106982	49841.3
		MEDN1282	LPE(0:0/18:2)	GP	LPE	476.3	477.286	[M-H]-	C23H44NO7P	2	120988	179581	87484	108376	66435	81097.3	49756.3	51451.6	127055	24721.5	182811	21504.8
		MEDN1283	LPE(0:0/18:3)	GP	LPE	474.3	475.27	[M-H]-	C23H42NO7P	2	8.13946e+06	1.02652e+07	6.22213e+06	5.61284e+06	6.47893e+06	8.69825e+06	9.39982e+06	9.306e+06	9.68027e+06	4.82414e+06	1.06366e+07	5.14744e+06
		MEDN1284	LPE(18:3/0:0)	GP	LPE	474.3	475.27	[M-H]-	C23H42NO7P	2	1.53687e+06	1.13369e+06	995448	567627	696919	824776	778038	919328	1.67778e+06	474319	1.05955e+06	485281
		MEDN1287	LPE(0:0/16:1)	GP	LPE	450.3	451.27	[M-H]-	C21H42NO7P	2	4.91501e+06	3.10209e+06	3.13369e+06	1.48147e+06	2.51836e+06	4.08471e+06	3.94725e+06	3.97096e+06	4.84846e+06	1.17879e+06	3.14712e+06	890696
		MEDN1296	Xanthohumol	Nucleotide and Its metabolites	Nucleotide and Its metabolites	353.1	354.147	[M-H]-	C21H22O5	2	2.03362e+07	2.23134e+07	1.72986e+07	9.66785e+06	1.29991e+07	2.19495e+07	1.5054e+07	1.57386e+07	1.51573e+07	4.61318e+06	1.17813e+07	3.15575e+06
		MEDN1311	2-Hydroxycaprylic acid	Organic acid and Its derivatives	Organic acid and Its derivatives	159	160.11	[M-H]-	C8H16O3	1b	167392	323924	312655	314058	299292	434891	210354	156855	197689	217291	318622	180727
		MEDN1313	Protoporphyrin IX	Heterocyclic compounds	Heterocyclic compounds	561	562.258	[M-H]-	C34H34N4O4	1b	127519	132291	111479	113434	119900	125729	110076	121167	106172	137029	104503	123428
		MEDN1315	4-Hydroxy-3-methylbenzoic acid	Organic acid and Its derivatives	Organic acid and Its derivatives	151	152.047	[M-H]-	C8H8O3	1a	7304.74	8857.73	8714.06	9661.7	6291.83	9183.49	6641.41	3871	4635.17	1863.17	2598.31	2132.35
		MEDN1317	3,3-Dimethylglutaric acid	Organic acid and Its derivatives	Organic acid and Its derivatives	159	160.17	[M-H]-	C7H12O4	1b	27138.1	19226.5	21844.6	26544.3	26600	24135.9	36984.7	22209.8	17734.2	18554.4	19506.3	18578.6
		MEDN1326	2-Methylglutaric Acid	Organic acid and Its derivatives	Organic acid and Its derivatives	145	146.058	[M-H]-	C6H10O4	1a	103803	115596	84399.7	96618.4	88011.8	88188.4	100743	92811.2	128337	143874	133403	107547
		MEDN1360	4-Methyloctanoic acid	Organic acid and Its derivatives	Organic acid and Its derivatives	203.128	158.131	[M+HCOO]-	C9H18O2	1b	45281.7	26438.2	18691.8	29308	26466.6	18885.6	29395.4	25495.5	50994.5	36920.7	62820.2	18696.1
		MEDN1394	3-Hydroxybenzoic Acid	Organic acid and Its derivatives	Organic acid and Its derivatives	137	138.032	[M-H]-	C7H6O3	1a	329328	319748	295254	281129	277993	279415	277334	256750	322985	286754	331857	273955
		MEDN1406	Tridecanedioic acid	FA	FFA	243.2	244.167	[M-H]-	C13H24O4	1a	3.84029e+06	2.9793e+06	2.47709e+06	2.59362e+06	2.72009e+06	3.26329e+06	3.3209e+06	2.35257e+06	3.1352e+06	2.32898e+06	2.62722e+06	1.39807e+06
		MEDN1408	Adrenosterone	Hormones and hormone related compounds	Hormones and hormone related compounds	299.2	300.173	[M-H]-	C19H24O3	1b	95452.9	77449.8	77046.2	92635.8	85744.4	79407.9	76294.1	67394.2	77229.7	70286.2	92278.7	65056.1
		MEDN1409	12-Hydroxyoctadecanoic acid	FA	FFA	299.3	300.266	[M-H]-	C18H36O3	1a	1.57932e+06	1.04187e+06	813732	732888	1.45001e+06	1.08427e+06	1.07934e+06	884213	1.19513e+06	596377	1.16134e+06	565920
		MEDN1410	N-Palmitoylglycine	Amino acid and Its metabolites	Amino acid derivatives	312.3	313.262	[M-H]-	C18H35NO3	1b	263365	244575	260537	276981	374419	253869	163192	153542	223356	134549	182634	113850
		MEDN1412	Aminopterin	Heterocyclic compounds	Heterocyclic compounds	439.1	440.156	[M-H]-	C19H20N8O5	1b	6304.47	11703.8	20357.4	30859.6	20941.1	20303	7053.22	7198.64	8056.36	5097.85	12107.3	4354.81
		MEDN1417	(±)13-HpODE	FA	Oxidized lipids	311.2	312.23	[M-H]-	C18H32O4	1b	898516	951230	683226	604520	568822	578696	816585	1.1534e+06	1.14327e+06	550227	717927	521910
		MEDN1426	9(S),12(S),13(S)-TriHOME	FA	Oxidized lipids	329.2	330.241	[M-H]-	C18H34O5	1a	2.12875e+06	2.3166e+06	1.77729e+06	1.91859e+06	2.90313e+06	1.95912e+06	1.08734e+06	1.14957e+06	1.32098e+06	720115	1.23297e+06	633143
		MEDN1430	Prostaglandin A2	FA	Oxidized lipids	333.1	334.214	[M-H]-	C20H30O4	1b	1.39762e+06	1.32201e+06	640706	486154	579790	787913	729862	531961	666794	245882	392921	342354
		MEDN1433	6-trans-12-epi Leukotriene B4	FA	Oxidized lipids	395.242	336.23	[M+CH3COO]-	C20H32O4	3	1.21675e+06	1.73345e+06	910804	966944	693830	1.10349e+06	1.79803e+06	722319	976539	2.76149e+06	1.04672e+06	523259
		MEDN1451	Resolvin E1	FA	Oxidized lipids	349.2	350.209	[M-H]-	C20H30O5	1b	4.06369e+06	3.94471e+06	5.29569e+06	5.28676e+06	6.87083e+06	5.95092e+06	2.88148e+06	1.8794e+06	2.87693e+06	2.87801e+06	4.38806e+06	2.69697e+06
		MEDN1466	11-keto-TXB2	FA	Oxidized lipids	367.2	368.22	[M-H]-	C20H32O6	1b	324529	313375	468973	442521	533800	549041	448741	467055	439339	376547	585146	392956
		MEDN1475	Sorbitol 6-phosphate	Carbohydrates and Its metabolites	Phosphate sugars	523.1	262.045	[2M-H]-	C6H15O9P	3	637715	655016	645446	625375	635246	625052	635678	618037	633929	631379	598514	633302
		MEDN1476	Allantoic acid	Amino acid and Its metabolites	Amino acid derivatives	175	176.054	[M-H]-	C4H8N4O4	3	45902.5	40438.9	33506.8	39997.2	32943.6	32272.3	48397.6	59524.8	54036.3	32945.3	55082	37801.4
		MEDN1483	Acetaminophen sulfate	Benzene and substituted derivatives	Benzene and substituted derivatives	230	231.02	[M-H]-	C8H9NO5S	3	13782.6	8344.14	127625	110660	77856.8	86161.3	77272.2	107137	50350.3	165119	117093	96019.5
		MEDN1492	(R)-(-)-Mandelic acid	Organic acid and Its derivatives	Organic acid and Its derivatives	151	152.047	[M-H]-	C8H8O3	1a	944053	586166	980844	1.14532e+06	1.02901e+06	1.23249e+06	1.09416e+06	864541	810356	1.25778e+06	1.04595e+06	833869
		MEDN1501	2'-O-methyluridine	Nucleotide and Its metabolites	Nucleotide and Its metabolites	257.1	258.085	[M-H]-	C10H14N2O6	1b	4.33714e+06	2.6028e+06	3.56699e+06	5.96875e+06	3.31892e+06	5.10823e+06	4.14707e+06	8.55946e+06	1.67516e+06	1.16519e+07	7.87204e+06	3.07989e+06
		MEDN1502	2-Phenylbutyric acid	Organic acid and Its derivatives	Organic acid and Its derivatives	163.1	164.084	[M-H]-	C10H12O2	1b	141324	155165	163906	133879	199190	168040	18633.5	18512.6	45838.1	17684	31761.2	23209.5
		MEDN1504	3-Hydroxycinnamic acid	Organic acid and Its derivatives	Organic acid and Its derivatives	163	164.047	[M-H]-	C9H8O3	1b	105657	128263	133818	99171.2	85607	153699	72125.9	117774	80067.4	72965.3	72619.4	68914.3
		MEDN1508	3-Phenoxybenzoic acid	Benzene and substituted derivatives	Benzene and substituted derivatives	213.1	214.063	[M-H]-	C13H10O3	1b	3.93411e+06	3.85423e+06	2.31625e+06	2.32134e+06	2.94042e+06	2.53619e+06	2.76541e+06	2.26229e+06	2.46328e+06	2.23833e+06	2.26194e+06	1.8387e+06
		MEDN1513	5-Hydroxy-2'-deoxyuridine	Nucleotide and Its metabolites	Nucleotide and Its metabolites	243.1	244.07	[M-H]-	C9H12N2O6	1b	20782.1	19218.5	20765.9	19617.3	21122.8	14272.2	16883.7	20823.2	19046	24307.2	21895.6	22194.2
		MEDN1514	5-hydroxyindole-2-carboxylic acid	Heterocyclic compounds	Indole and Its derivatives	176	177.043	[M-H]-	C9H7NO3	1b	2.10462e+06	1.81729e+06	1.7293e+06	1.87811e+06	1.77072e+06	1.7497e+06	1.82721e+06	1.82485e+06	2.18719e+06	1.99253e+06	2.41814e+06	827362
		MEDN1518	Acetylvaline	Amino acid and Its metabolites	Amino acid derivatives	158.1	159.09	[M-H]-	C7H13NO3	1b	21557.7	48676.5	42110	14148.7	17293.4	36898.5	24352.1	27511.3	53193	49501.5	65713.3	48676.7
		MEDN1525	Coproporphyrin III	Nucleotide and Its metabolites	Nucleotide and Its metabolites	653.3	654.269	[M-H]-	C36H38N4O8	1b	609173	872039	612757	553026	629312	619991	577316	593637	647681	712294	781321	770140
		MEDN1527	Cyclo(his-pro)	Amino acid and Its metabolites	Small Peptide	233.1	234.112	[M-H]-	C11H14N4O2	1b	107556	46939.3	80574	81177.7	95081	83802.7	156254	160931	146005	69454	133573	70037
		MEDN1529	Cytidine 5'-monophosphate-N-acetylneuraminic acid（CMP-NANA）	Nucleotide and Its metabolites	Nucleotide and Its metabolites	613.1	614.147	[M-H]-	C20H31N4O16P	1b	34964.1	32677.4	45597.1	46357.1	46365	52996.1	37864.8	39114.5	35342.5	67651.5	55857.2	37098.6
		MEDN1532	Galacturonic acid	Carbohydrates and Its metabolites	Sugar acids	193	194.043	[M-H]-	C6H10O7	1b	67477	53313.2	59977.3	73907	153281	96309	88447.1	155697	133893	126604	135701	105419
		MEDN1538	Isogalactinol	Carbohydrates and Its metabolites	Sugar alcohols	341.1	342.116	[M-H]-	C12H22O11	1b	86163	91513	60237.7	85877.9	68456.5	76065.4	111714	106962	90926.9	101019	91509.5	87954
		MEDN1539	Genipin	Others	Medicine	225.1	226.084	[M-H]-	C11H14O5	1b	175908	176487	121633	145589	126450	166981	137383	156807	133102	119350	193849	136414
		MEDN1540	Gluceptate	Carbohydrates and Its metabolites	Sugar acids	225.1	226.069	[M-H]-	C7H14O8	1b	94256.4	95407.2	72530.2	78148.5	85434.3	75023	80317.2	72419.6	96140.2	87599.5	104519	81959.5
		MEDN1548	Val-Ala	Amino acid and Its metabolites	Small Peptide	187.1	188.116	[M-H]-	C8H16N2O3	1b	38055.9	40986.4	41568.9	42742.3	36296.7	37469.4	37471.2	48137.5	45082.8	37473	38059.4	39228.8
		MEDN1549	Hydroumbellic acid	Benzene and substituted derivatives	Phenolics	181.1	182.058	[M-H]-	C9H10O4	1b	1.16509e+07	1.23527e+07	8.56207e+06	8.71739e+06	9.3249e+06	9.45777e+06	6.99504e+06	7.59205e+06	8.01103e+06	7.75126e+06	9.75377e+06	8.05915e+06
		MEDN1554	2-Hydroxyethanesulfonate	Organic acid and Its derivatives	Sulfonic acids	125	125.999	[M-H]-	C2H6O4S	1a	471768	293267	335079	488487	306593	381428	471960	780497	288459	1.09352e+06	875874	317506
		MEDN1559	Pro-Gly	Amino acid and Its metabolites	Small Peptide	171.1	172.085	[M-H]-	C7H12N2O3	1b	2.69207e+06	1.87333e+06	1.85443e+06	2.90242e+06	1.94891e+06	2.15669e+06	2.43522e+06	2.83047e+06	1.68514e+06	5.98042e+06	3.04064e+06	3.23798e+06
		MEDN1566	Octadecanedioic acid	Organic acid and Its derivatives	Organic acid and Its derivatives	313.2	314.246	[M-H]-	C18H34O4	1b	1.20288e+06	1.22335e+06	1.01062e+06	1.02343e+06	1.05029e+06	954284	1.41534e+06	1.64393e+06	1.38642e+06	1.38433e+06	1.21795e+06	1.24526e+06
		MEDN1576	Sucrose 6′-monophosphate	Carbohydrates and Its metabolites	Phosphate sugars	421.1	422.083	[M-H]-	C12H23O14P	1b	233693	311666	236295	271800	443415	215529	159190	207274	201567	110395	251467	107804
		MEDN1589	Traumatic acid	Organic acid and Its derivatives	Organic acid and Its derivatives	227.1	228.136	[M-H]-	C12H20O4	1a	79133.5	78519	99193.6	104088	80403.8	101217	96919.8	96307.2	130042	131873	127782	146612
		MEDN1594	Vitamin A acid	CoEnzyme and vitamins	CoEnzyme and vitamins	299.2	300.209	[M-H]-	C20H28O2	1b	1.06329e+06	786599	1.22439e+06	1.15436e+06	1.31269e+06	1.48512e+06	702209	682402	680956	690954	822216	608722
		MEDN1606	Acetanilide	Benzene and substituted derivatives	Benzene and substituted derivatives	134.1	135.068	[M-H]-	C8H9NO	3	47364.7	55588.9	28271.7	89070.8	36298	44896.9	42682.4	38358.8	36442.4	18682.6	44122.4	21502.3
		MEDN1608	FFA(22:4)	FA	FFA	331.3	332.272	[M-H]-	C22H36O2	2	46947.9	30918.2	50152.1	41829.5	37683.1	34153	46611.7	31166.7	29211.1	15453.7	18120.1	18706
		MEDN1612	Cytidine 2',3'-Cyclic Monophosphoric Acid	Nucleotide and Its metabolites	Nucleotide and Its metabolites	304	305.041	[M-H]-	C9H12N3O7P	3	869128	1.0782e+06	741065	528154	984871	549797	661398	913929	802603	429625	816264	375477
		MEDN1616	Val-Pro-Leu	Amino acid and Its metabolites	Small Peptide	326.2	327.216	[M-H]-	C16H29N3O4	3	454774	441254	467052	511635	465825	380460	503741	559172	606502	463664	507400	537796
		MEDN1620	Glu-Val	Amino acid and Its metabolites	Small Peptide	245.1	246.122	[M-H]-	C10H18N2O5	3	1.50035e+06	1.67048e+06	2.10327e+06	1.27264e+06	2.43779e+06	1.89104e+06	1.48535e+06	2.55284e+06	2.09777e+06	2.15772e+06	1.52711e+06	2.36569e+06
		MEDN1624	N-Acetyl-5-Aminosalicylic Acid	Benzene and substituted derivatives	Phenolic acids	194	195.053	[M-H]-	C9H9NO4	3	186894	192083	164010	169410	198932	205955	176781	191700	161014	120293	211618	138478
		MEDN1654	Gemfibrozil	Others	Medicine	249.2	250.157	[M-H]-	C15H22O3	2	18909.5	26802	20095.7	26000.3	23644.5	22734.8	25520.8	29545.6	27584.4	31121.6	35814.3	32768.4
		MEDN1656	Hydroxypiperazic acid	Heterocyclic compounds	Heterocyclic compounds	145.1	146.106	[M-H]-	C5H10N2O3	2	143253	140456	84893	80199.1	97271.1	91405.7	113178	68656.1	90321.4	99359.1	156450	75533.7
		MEDN1659	N-Acetyl-D-Tryptophan	Amino acid and Its metabolites	Amino acid derivatives	245.1	246.1	[M-H]-	C13H14N2O3	3	614758	514469	390342	472668	439572	426233	405911	420474	377546	210124	221678	186826
		MEDN1666	N-Acetyglutamic acid	Amino acid and Its metabolites	Amino acid derivatives	188.056	189.064	[M-H]-	C7H11NO5	2	699628	777462	716899	597582	671696	657449	642193	878869	806836	632754	909683	617450
		MEDN1695	3-Hydroxypyruvic acid	Organic acid and Its derivatives	Organic acid and Its derivatives	103	104.011	[M-H]-	C3H4O4	1a	648573	781226	361364	269285	367382	306278	530586	703134	1.02026e+06	781317	1.22258e+06	487860
		MEDN1707	Dihydrocaffeic acid	Organic acid and Its derivatives	Organic acid and Its derivatives	181.1	182.058	[M-H]-	C9H10O4	1b	295963	247790	223006	185818	260504	239290	129603	112444	98469	102916	186787	85130.1
		MEDN1708	2-Hydroxyhippuric acid	Benzene and substituted derivatives	Phenolics	194	195.053	[M-H]-	C9H9NO4	1b	209194	262125	164008	189529	157312	296068	170169	206785	259635	246159	277249	280281
		MEDN1714	Isokaurenoic acid	Organic acid and Its derivatives	Organic acid and Its derivatives	301.2	302.225	[M-H]-	C20H30O2	1b	126672	65485.4	60515.9	112752	46707.8	82977	120919	103792	47261.8	254401	146250	48284.2
		MEDN1718	Chlorthal	Organic acid and Its derivatives	Organic acid and Its derivatives	300.9	301.871	[M-H]-	C8H2Cl4O4	1b	1.19719e+07	1.61526e+07	1.03615e+07	3.68212e+07	1.11746e+07	1.15571e+07	1.13017e+07	8.13414e+06	9.33756e+06	5.92272e+06	1.12169e+07	5.47044e+06
		MEDN1722	Piperonylic acid	Organic acid and Its derivatives	Organic acid and Its derivatives	165	166.027	[M-H]-	C8H6O4	1b	285036	276094	280931	248962	265524	277057	300898	366142	348202	257504	336895	216466
		MEDN1743	3-Hydroxy-4-methoxybenzoic acid	Benzene and substituted derivatives	Benzene and substituted derivatives	167	168.042	[M-H]-	C8H8O4	1b	9827.58	15124.6	11345.8	8489.96	9667.98	9121.13	13075.2	7145.46	8827.56	10015.5	8315.89	10505.9
		MEDN1750	2-Naphthoic acid	Organic acid and Its derivatives	Organic acid and Its derivatives	171	172.052	[M-H]-	C11H8O2	1b	692986	465855	404797	445499	445704	545896	493805	295001	380300	303794	302194	190497
		MEDN1755	2-(4-((5,6-Diphenylpyrazin-2-yl)(isopropyl)amino)butoxy)acetic acid	Benzene and substituted derivatives	Benzene and substituted derivatives	418.2	419.221	[M-H]-	C25H29N3O3	1b	131813	172342	138755	166341	165422	161092	186759	174601	167035	147137	167837	156133
		MEDN1760	cellobiose	Carbohydrates and Its metabolites	Sugars	341.1	342.116	[M-H]-	C12H22O11	1b	21455.9	22821.1	24338.4	21690.2	26361.5	34663.5	15339.2	18765	18904.3	20025.8	29189.7	14375.3
		MEDN1763	DL-O-tyrosine	Amino acid and Its metabolites	Amino acid derivatives	180.1	181.074	[M-H]-	C9H11NO3	1a	37354.8	41104.1	29719	29123.8	34343.4	45215.7	50917.8	56127.8	44749.4	29280.3	54970.4	47546
		MEDN1771	4,4'-Dihydroxybenzophenone	Benzene and substituted derivatives	Benzene and substituted derivatives	213.1	214.063	[M-H]-	C13H10O3	1b	35771.3	41428.5	30433.4	29412.1	26279	33809	36412.4	29659.1	33749.6	28326.4	39916.8	35553.6
		MEDN1778	Dodecyl glucopyranoside	Carbohydrates and Its metabolites	Carbohydrates and Its metabolites	347.2	348.251	[M-H]-	C18H36O6	1b	18677.8	21258.3	21395.4	20725	16929.7	16488	6323.51	9480.71	11676.2	16899	12962.9	13825.5
		MEDN1786	7-Hydroxyflavanol	Benzene and substituted derivatives	Benzene and substituted derivatives	253	254.058	[M-H]-	C15H10O4	1a	576759	631069	541062	514965	556523	425286	177201	445818	539892	565846	193581	528529
		MEDN1817	20-Hydroxy Prostaglandin F2α	FA	Oxidized lipids	369.2	370.236	[M-H]-	C20H34O6	1b	6.68004e+06	6.62746e+06	7.93479e+06	7.18703e+06	8.80394e+06	9.09311e+06	7.78971e+06	8.05723e+06	8.31412e+06	7.18532e+06	1.05246e+07	7.44201e+06
		MEDN1832	Docosahexaenoic Acid Glycine	FA	Others	384.3	385.262	[M-H]-	C24H35NO3	1b	1.86646e+06	2.65029e+06	2.26305e+06	2.0163e+06	1.98185e+06	2.19042e+06	3.52498e+06	3.00939e+06	2.96875e+06	2.88055e+06	2.47776e+06	3.43369e+06
		MEDN1837	2,6-Di-tert-butyl-4-(hydroxymethyl)phenol	Benzene and substituted derivatives	Benzene and substituted derivatives	235.2	236.178	[M-H]-	C15H24O2	1b	3662.63	5432.08	10266.1	5608.7	13976.3	11832.4	2378.9	2257.38	2672.18	4568.82	5514.35	2096.15
		MEDN1853	5-Methyl-2-[(1R,6R)-3-methyl-6-(1-methylethenyl)-2-cyclohexen-1-yl]-1,3-benzenediol	Benzene and substituted derivatives	Benzene and substituted derivatives	385.2	386.209	[M-H]-	C23H30O5	1b	1.27429e+07	1.03548e+07	1.03914e+07	1.25525e+07	1.25533e+07	1.06335e+07	1.06326e+07	1.07101e+07	1.06066e+07	1.10371e+07	1.03499e+07	1.13579e+07
		MEDN1854	9,10-dihydroxystearic acid	FA	FFA	315.3	316.261	[M-H]-	C18H36O4	1b	2.33273e+06	3.25553e+06	1.22113e+07	1.14811e+07	1.51573e+07	1.32993e+07	4.87059e+06	5.71465e+06	4.3584e+06	1.25441e+07	1.47383e+07	1.30813e+07
		MEDN1858	6,6'-Dihydroxy-5,5'-dimethoxybiphenyl-3,3'-dicarboxylic acid	Benzene and substituted derivatives	Benzene and substituted derivatives	333.1	334.069	[M-H]-	C16H14O8	1b	538933	717696	229779	221640	305629	203810	312434	326005	416890	177968	311096	146805
		MEDN1861	N-Myristoylglycine	Amino acid and Its metabolites	Amino acid derivatives	284.2	285.23	[M-H]-	C16H31NO3	1b	310723	340592	407665	361237	394203	403715	446961	289973	490316	430314	543661	435396
		MEDN1862	Isochodeoxycholic acid	Bile acids	Bile acids	391.3	392.293	[M-H]-	C24H40O4	1a	159712	206197	112915	90063.4	128032	130324	59993	34785.7	65798.3	16914.4	31599.3	9259.71
		MEDN1878	Trolox	Benzene and substituted derivatives	Benzene and substituted derivatives	249.1	250.121	[M-H]-	C14H18O4	1b	24895.6	33133.4	51885.5	30986.4	57007.1	42187.9	84141.2	76674.1	118354	54210	79468.6	37387.5
		MEDN1880	Hydroferulic acid	Organic acid and Its derivatives	Organic acid and Its derivatives	195.1	196.074	[M-H]-	C10H12O4	1b	105792	78306.7	79929.2	95640.5	89647	119766	76344	47863.4	81138.6	95251.3	100766	66660.1
		MEDN1886	L-3-Phenyllactic acid	Organic acid and Its derivatives	Organic acid and Its derivatives	165.1	166.063	[M-H]-	C9H10O3	1b	251461	209072	197885	189682	198836	241053	181396	152704	187159	134742	181554	115820
		MEDN1889	Medicagenic acid	Organic acid and Its derivatives	Organic acid and Its derivatives	501.3	502.329	[M-H]-	C30H46O6	1b	633878	534911	552347	467177	774180	895826	558891	326256	345969	271271	384548	316404
		MEDN1899	Deoxycholic acid	Bile acids	Bile acids	391.3	392.293	[M-H]-	C24H40O4	1a	2.66024e+06	2.02142e+06	3.33379e+06	2.8198e+06	4.57506e+06	2.67319e+06	2.92408e+06	4.7499e+06	3.46791e+06	2.04729e+06	2.83093e+06	2.26344e+06
		MEDN1901	Dehydrolithocholic acid	Bile acids	Bile acids	373.3	374.282	[M-H]-	C24H38O3	1b	3.96416e+06	7.96531e+06	9.7159e+06	9.10447e+06	1.33643e+07	1.33524e+07	2.51857e+07	1.84205e+07	2.8017e+07	1.53422e+07	2.3331e+07	8.16432e+06
		MEDN1902	beta-Muricholic acid	Bile acids	Bile acids	407.3	408.288	[M-H]-	C24H40O5	1a	408615	417664	369675	308602	327266	307201	255775	314347	363388	238817	313369	178287
		MEDN1906	3-Epideoxycholic acid	Bile acids	Bile acids	391.3	392.293	[M-H]-	C24H40O4	1a	8.30463e+07	8.55791e+07	1.84808e+08	1.38328e+08	1.94312e+08	2.25583e+08	3.61896e+08	3.12154e+08	4.14082e+08	3.1716e+08	3.64237e+08	2.63476e+08
		MEDN1909	4-Hydroxybenzoic Acid	Benzene and substituted derivatives	Phenolic acids	137	138.032	[M-H]-	C7H6O3	1a	2.31807e+06	3.35975e+06	5.44589e+06	4.15771e+06	6.63775e+06	8.2722e+06	1.87258e+07	1.53786e+07	2.68014e+07	1.09244e+07	1.90638e+07	7.28152e+06
		MEDN1916	L-Cysteinesulfinic Acid	Amino acid and Its metabolites	Amino acid derivatives	152	153.01	[M-H]-	C3H7NO4S	1b	2.9946e+06	2.4166e+06	1.91449e+06	1.95455e+06	2.12727e+06	2.44002e+06	2.54498e+06	1.66083e+06	2.38822e+06	1.6852e+06	2.0268e+06	1.05673e+06
		MEDN1917	Gln-Gln	Amino acid and Its metabolites	Small Peptide	273.1	274.128	[M-H]-	C10H18N4O5	1b	119878	119953	109351	142840	140435	147589	101206	104213	108428	174512	135668	161786
		MEDN1921	(2R)-1-O-beta-D-Galactopyranosylglycerol	Carbohydrates and Its metabolites	Carbohydrates and Its metabolites	253.1	254.1	[M-H]-	C9H18O8	1b	103929	102752	79752.4	79156.3	101769	112484	59518.9	88678.6	91655.8	86297.6	97008.7	76777
		MEDN1922	Asn-Glu	Amino acid and Its metabolites	Small Peptide	260.1	261.096	[M-H]-	C9H15N3O6	1b	34546	33800.1	37865.2	38411.1	28954.4	30092.6	59015.7	39743.6	54658.7	55655.8	73253.7	42577.8
		MEDN1925	Ala-Glu	Amino acid and Its metabolites	Small Peptide	217.1	218.09	[M-H]-	C8H14N2O5	1b	1.6704e+06	1.49284e+06	1.33688e+06	1.40003e+06	1.38173e+06	1.34068e+06	1.32727e+06	1.53876e+06	1.54489e+06	1.19053e+06	1.43014e+06	1.34324e+06
		MEDN1928	Asn-Asp	Amino acid and Its metabolites	Small Peptide	246.1	247.08	[M-H]-	C8H13N3O6	1b	392490	410296	282584	339255	342317	329695	263299	355595	282623	272935	347715	318154
		MEDN1933	Asp-Gly	Amino acid and Its metabolites	Small Peptide	189.1	190.15	[M-H]-	C6H10N2O5	1b	837138	679969	710025	695935	665010	635829	791126	772698	843036	691159	764700	691258
		MEDN1935	Ribonic Acid	Carbohydrates and Its metabolites	Sugars	165	166.13	[M-H]-	C5H10O6	1b	138306	136565	114559	105894	113980	94306.7	136544	136562	131930	128458	141192	119778
		MEDN1951	Sulfoacetic acid	Organic acid and Its derivatives	Organic acid and Its derivatives	139	139.978	[M-H]-	C2H4O5S	1a	3.33335e+06	3.95273e+06	3.24654e+06	3.36371e+06	3.34905e+06	2.96627e+06	3.3757e+06	3.84643e+06	3.81641e+06	3.5458e+06	4.23692e+06	3.68493e+06
		MEDN1953	Thr-Val	Amino acid and Its metabolites	Small Peptide	217.1	218.127	[M-H]-	C9H18N2O4	1b	730059	720221	992749	1.17123e+06	1.07241e+06	959623	730102	720237	679051	1.42704e+06	1.23249e+06	1.31956e+06
		MEDN1954	Val-Gly	Amino acid and Its metabolites	Small Peptide	173.1	174.1	[M-H]-	C7H14N2O3	1b	405420	393003	421837	441232	366628	242941	382019	380699	390852	343569	292271	457363
		MEDN1955	D-Glucaro-1,4-lactone	Carbohydrates and Its metabolites	Sugars	191	192.12	[M-H]-	C6H8O7	1b	435244	476442	346951	384694	396544	346638	367858	486968	432882	383447	461434	393424
		MEDN1958	2-methyl citric acid	Organic acid and Its derivatives	Organic acid and Its derivatives	205	206.043	[M-H]-	C7H10O7	1b	1.17755e+06	1.08691e+06	637045	509535	595428	633788	898183	815013	1.1591e+06	812254	1.14135e+06	734061
		MEDN1960	cyclo(gly-glu)	Amino acid and Its metabolites	Small Peptide	185.1	186.065	[M-H]-	C7H10N2O4	1b	1.20047e+06	1.52474e+06	721953	823406	718856	741336	786969	823864	1.11658e+06	865881	1.32475e+06	759956
		MEDN1964	Cis-ACCP	Organic acid and Its derivatives	Phosphoric acids	221.1	222.077	[M-H]-	C7H15N2O4P	1b	1.80688e+06	1.39779e+06	1.34234e+06	1.38191e+06	1.45705e+06	1.32825e+06	1.68853e+06	1.67495e+06	1.69782e+06	1.29955e+06	1.65887e+06	1.10879e+06
		MEDN1965	α-Hydroxyglutaric Acid (sodium salt)	Organic acid and Its derivatives	Organic acid and Its derivatives	147	148.11	[M-H]-	C5H8O5	1b	160997	230385	183263	194723	190902	179446	222092	222731	225938	243742	248829	252031
		MEDN1966	Pyrimidine-4-carboxylic acid	Heterocyclic compounds	Heterocyclic compounds	123	124.1	[M-H]-	C5H4N2O2	1b	752470	745724	569205	511632	587783	517194	554948	534510	582853	417505	584561	408565
		MEDN1970	cyclo(glu-glu)	Amino acid and Its metabolites	Small Peptide	257.1	258.086	[M-H]-	C10H14N2O6	1b	135385	152871	122412	144444	138579	194408	150977	203490	129518	140288	138381	112921
		MEDN1974	Ile-Gly	Amino acid and Its metabolites	Small Peptide	187.1	188.116	[M-H]-	C8H16N2O3	1b	426279	491632	403192	312812	331168	436916	532984	593493	542080	420332	569241	386479
		MEDN1976	Val-Val	Amino acid and Its metabolites	Small Peptide	215.1	216.15	[M-H]-	C10H20N2O3	1b	43713.2	29061	42663.3	55687.3	54637.4	60292.2	68378	59479.6	49077.7	63973.1	74987.2	62565.4
		MEDN1978	Cys-Tyr	Amino acid and Its metabolites	Small Peptide	283.1	284.083	[M-H]-	C12H16N2O4S	1b	943642	899290	842531	920397	695340	625971	945551	720084	863700	989377	1.02966e+06	741439
		MEDN1987	Tyr-Val	Amino acid and Its metabolites	Small Peptide	279.1	280.143	[M-H]-	C14H20N2O4	1b	24294.9	25005.7	29297.1	19149.8	20193.6	29278.2	23941.6	34349	24084.1	25091.6	20310.8	13004.7
		MEDN1991	Ile-Val	Amino acid and Its metabolites	Small Peptide	229.2	230.163	[M-H]-	C11H22N2O3	1b	64593.6	46535.7	38821.9	34074.5	43569	37607.2	46045.4	50099.5	46255.2	26281.8	42222.7	48584.8
		MEDN1997	1-Acetylpyrrolidine-2-carboxylic acid	Heterocyclic compounds	Heterocyclic compounds	156.1	157.17	[M-H]-	C7H11NO3	1b	269374	360988	231560	254027	252616	212598	262347	251512	335168	287551	349199	668378
		MEDN2001	Asp-Leu	Amino acid and Its metabolites	Small Peptide	245.1	246.122	[M-H]-	C10H18N2O5	1a	248891	268545	286889	272234	271515	279891	181376	267036	256908	301668	344813	314981
		MEDN2006	Tyr-Ile	Amino acid and Its metabolites	Small Peptide	293.2	294.159	[M-H]-	C15H22N2O4	1b	2.65647e+06	3.21005e+06	2.73122e+06	2.42701e+06	2.4973e+06	2.21279e+06	2.20971e+06	2.61413e+06	2.59742e+06	5.01659e+06	2.24879e+06	1.83703e+06
		MEDN2007	Trp-Gly	Amino acid and Its metabolites	Small Peptide	260.1	261.111	[M-H]-	C13H15N3O3	1b	56597.1	58684.3	45815.1	39271.1	64820.8	49479.1	54379.9	51780.7	53970.8	30301.5	49869.6	59856.5
		MEDN2008	3-pyrimidin-2-yl-propionic acid	Heterocyclic compounds	Heterocyclic compounds	151.1	152.15	[M-H]-	C7H8N2O2	1b	50568.9	54353	35858.4	46638.8	70857.6	73513.2	57475.7	40679.1	59076	36548.7	45530	44120.5
		MEDN2009	2-Hydroxy-3-Methyl Butanoic Acid	Organic acid and Its derivatives	Organic acid and Its derivatives	117.1	118.063	[M-H]-	C5H10O3	1a	1.54264e+06	884450	1.19245e+06	2.05458e+06	1.05066e+06	1.70246e+06	1.53916e+06	2.76129e+06	610780	3.72708e+06	2.69011e+06	982120
		MEDN2010	Thr-Trp	Amino acid and Its metabolites	Small Peptide	304.1	305.138	[M-H]-	C15H19N3O4	1b	943781	1.03152e+06	992511	849251	986569	1.01304e+06	615883	415585	701535	545204	797095	425980
		MEDN2012	2-pyrimidine acetic acid	Heterocyclic compounds	Heterocyclic compounds	137	138.043	[M-H]-	C6H6N2O2	1b	51340.5	38645.7	37775.9	26957.1	31352	27792.1	39946.6	29453.5	33715.4	25556.5	30182.5	33779.2
		MEDN2013	Val-Phe-Ala	Amino acid and Its metabolites	Small Peptide	334.2	335.18	[M-H]-	C17H25N3O4	1b	695622	544381	506924	632913	466951	658388	899914	1.29258e+06	532916	1.63834e+06	1.26684e+06	668526
		MEDN2015	3-Aminosalicylic acid	Benzene and substituted derivatives	Phenolic acids	152	153.043	[M-H]-	C7H7NO3	1b	13840.6	15892.9	16532.6	20324	12012.5	13142.1	9870.05	16774.7	8095.08	8222.16	12162.5	19516.1
		MEDN2023	Homovanillic Acid sulfate (sodium salt)	Organic acid and Its derivatives	Organic acid and Its derivatives	261	262.015	[M-H]-	C9H10O7S	1a	695609	519578	504367	765343	451611	674720	713396	1.07666e+06	372048	1.38931e+06	1.0455e+06	513478
		MEDN2026	4-Acetylaminobenzoic acid	Organic acid and Its derivatives	Organic acid and Its derivatives	178.1	179.058	[M-H]-	C9H9NO3	1a	1.29605e+06	894805	935427	1.37775e+06	807931	1.38797e+06	1.64174e+06	2.93817e+06	634975	3.90476e+06	2.96519e+06	1.07681e+06
		MEDN2059	Inositol 1-phosphate	Alcohol and amines	Alcohols	259	260.03	[M-H]-	C6H13O9P	1b	698799	1.16537e+06	683298	674238	639124	741069	991996	1.19086e+06	1.10461e+06	1.06648e+06	1.21809e+06	1.02987e+06
		MEDN2064	L-Cysteic acid	Organic acid and Its derivatives	Organic acid and Its derivatives	168	169.004	[M-H]-	C3H7NO5S	1b	307239	240955	485709	686316	497619	330147	178901	133721	386989	632106	715416	505996
		MEDN2074	3,5-Dihydroxy-4-methoxybenzoic acid	Organic acid and Its derivatives	Organic acid and Its derivatives	183	184.037	[M-H]-	C8H8O5	1b	147973	134662	115918	119435	125384	100427	75466.6	86063.9	80227.8	125978	123012	120610
		MEDN2096	Pyrazine-2-carboxylic acid	Organic acid and Its derivatives	Organic acid and Its derivatives	123	124.028	[M-H]-	C5H4N2O2	1b	46051.6	51028.4	48910.5	40688.5	42646.5	45945.9	46051.6	45210.6	63474.1	60639.9	65348.4	47274.7
		MEDN2100	Ala-Ser	Amino acid and Its metabolites	Small Peptide	175.1	176.08	[M-H]-	C6H12N2O4	1b	125100	118988	120515	110243	115964	149415	123992	153611	120909	138807	110999	101787
		MEDN2102	Rhamnonic acid	Carbohydrates and Its metabolites	Sugar acids	179.1	180.063	[M-H]-	C6H12O6	1b	123645	111117	99755.2	93189.6	103501	96008	95069.9	93658.6	97902.8	88506.4	97402	127849
		MEDN2103	3-Hydroxy-L-phenylalanine	Amino acid and Its metabolites	Amino acid derivatives	180.1	181.074	[M-H]-	C9H11NO3	1a	656315	711655	574392	575625	551923	571983	663726	731148	705034	574465	790860	607389
		MEDN2107	Lys-Gly	Amino acid and Its metabolites	Small Peptide	202.1	203.128	[M-H]-	C8H17N3O3	1b	4.43027e+06	3.00419e+06	3.56697e+06	3.86066e+06	3.2789e+06	3.16814e+06	3.53067e+06	3.53222e+06	2.632e+06	2.14928e+06	1.58972e+06	1.64204e+06
		MEDN2121	Ile-Asn	Amino acid and Its metabolites	Small Peptide	244.1	245.138	[M-H]-	C10H19N3O4	1b	814049	863990	313071	433149	431713	366388	381433	579277	554815	648422	750226	559888
		MEDN2135	γ-Glu-Met	Amino acid and Its metabolites	Small Peptide	277.1	278.094	[M-H]-	C10H18N2O5S	1b	126768	151510	113481	123301	134811	118733	172996	159544	172990	149673	175629	199770
		MEDN2137	Thr-Tyr	Amino acid and Its metabolites	Small Peptide	281.1	282.122	[M-H]-	C13H18N2O5	1b	1.18642e+06	1.07387e+06	946850	951373	1.1788e+06	1.0596e+06	879440	1.03127e+06	908353	595774	905177	570706
		MEDN2146	Phe-His	Amino acid and Its metabolites	Small Peptide	301.1	302.138	[M-H]-	C15H18N4O3	1b	230009	223711	218646	242852	235844	215255	257945	220491	222151	228614	207640	227230
		MEDN2160	Methyl caffeate	Benzene and substituted derivatives	Benzene and substituted derivatives	193.1	194.058	[M-H]-	C10H10O4	1b	1.33355e+06	1.52338e+06	1.39982e+06	1.2634e+06	1.19178e+06	1.39944e+06	1.66814e+06	1.74676e+06	1.53229e+06	1.29152e+06	1.63555e+06	1.30152e+06
		MEDN2162	Arenobufagin	Others	Medicine	415.2	416.22	[M-H]-	C24H32O6	1b	131027	298266	145115	137057	163042	148867	219590	337353	318470	247673	309625	248047
		MEDN2166	2-((2-(2-Hydroxyethoxy)-4-nitrophenyl)amino)ethanol	Benzene and substituted derivatives	Benzene and substituted derivatives	241.1	242.09	[M-H]-	C10H14N2O5	1b	183720	190276	220653	200681	213365	242657	269032	318552	308746	260569	346886	241794
		MEDN2188	4-Amino-3-phenylbutanoic acid	Benzene and substituted derivatives	Benzene and substituted derivatives	178.1	179.095	[M-H]-	C10H13NO2	1b	2.82393e+06	2.75508e+06	2.13375e+06	2.04086e+06	2.01178e+06	2.03212e+06	3.19801e+06	3.08768e+06	3.45452e+06	2.90288e+06	3.22082e+06	2.99666e+06
		MEDN2197	Ensulizole	Benzene and substituted derivatives	Benzene and substituted derivatives	273	274.041	[M-H]-	C13H10N2O3S	1b	276894	372127	341707	274835	291426	300752	336286	372482	349066	266920	323274	322752
		MEDN2207	10-Hydroxystearic Acid	FA	Oxidized lipids	299.3	300.266	[M-H]-	C18H36O3	1b	1.00161e+06	1.78224e+06	814751	888813	918359	1.02742e+06	1.47631e+06	1.83815e+06	1.57466e+06	1.68335e+06	1.83558e+06	1.44439e+06
		MEDN2218	Ammelide	Heterocyclic compounds	Heterocyclic compounds	127	128.09	[M-H]-	C3H4N4O2	1b	4.26897e+06	1.47159e+07	9.5644e+06	6.82633e+06	1.83231e+07	5.39924e+06	5.09182e+06	1.13583e+07	8.84663e+06	4.31634e+06	7.68806e+06	4.78924e+06
		MEDN2224	PA(18:1(9Z)/18:1(9Z))	GP	PA	699.5	700.504	[M-H]-	C39H73O8P	3	103321	119218	97643.5	95939.3	80611.7	75500.8	107862	108439	113406	101062	106158	122059
		MEDN2232	Murideoxycholic acid	Bile acids	Bile acids	451.3	392.293	[M+CH3COO]-	C24H40O4	3	2014.66	2891.93	3059.5	3070.96	2560.95	2546.63	2867.41	2464.19	2726.7	1919.81	1751.11	2415
		MEDN2260	Salidroside	Benzene and substituted derivatives	Benzene and substituted derivatives	281.1	300.121	[M-H2O-H]-	C14H20O7	3	275254	501618	722381	619469	1.16357e+06	921669	1.82485e+06	1.54392e+06	1.91444e+06	1.08032e+06	1.7046e+06	583687
		MEDN2262	PS(22:0)	GP	PS	594.4	595.349	[M-H]-	C28H54NO10P	3	92420.4	56052.6	115246	75334.3	87594.4	54748.7	74008	46863.4	64026	36353.6	15536.9	18562.6
		MEDN2264	Naphthalene-2,7-disulfonic acid	Benzene and substituted derivatives	Benzene and substituted derivatives	287	287.976	[M-H]-	C10H8O6S2	3	48107.4	44088.3	47117.6	158674	55746.7	52071.6	38961.9	36841.3	31752.5	18768.5	21187.1	15999.1
		MEDN2265	Norethindrone acetate	Hormones and hormone related compounds	Hormones and hormone related compounds	339.2	340.204	[M-H]-	C22H28O3	3	1.07856e+06	1.1305e+06	883810	1.01678e+06	655829	1.09068e+06	1.5631e+06	2.85617e+06	747652	2.56041e+06	2.2285e+06	893422
		MEDN2266	PI(15:0/2:0)	GP	PI	599.3	600.291	[M-H]-	C26H49O13P	3							3668.01	3960.42	37754.2	2497.1	7704.15	1546.14
		MEDN2272	3-Oxostearic acid	Organic acid and Its derivatives	Organic acid and Its derivatives	297.2	298.251	[M-H]-	C18H34O3	3	133365	129084	202356	122938	247146	261254	200851	206338	153681	56729.7	132319	56407.6
		MEDN2283	2,4-Dihydroxyacetophenone 5-sulfate	Benzene and substituted derivatives	Benzene and substituted derivatives	231	232.004	[M-H]-	C8H8O6S	3	201480	531744	539974	346239	1.31236e+06	173891	240900	651537	294818	207919	320789	207717
		MEDN2290	AMC Arachidonoyl Amide	FA	Others	460.3	461.293	[M-H]-	C30H39NO3	3	1.29408e+06	2.10493e+06	841377	1.10032e+06	964065	1.1071e+06	1.40826e+06	1.58708e+06	1.20133e+06	1.30205e+06	1.47283e+06	1.29768e+06
		MEDN2292	Isopropyl 3-(3,4-dihydroxyphenyl)-2-hydroxypropanoate	Benzene and substituted derivatives	Benzene and substituted derivatives	239.1	240.1	[M-H]-	C12H16O5	3	5.32136e+06	3.70021e+06	3.51967e+06	1.66542e+06	4.30946e+06	4.53215e+06	3.11865e+06	4.52769e+06	3.79294e+06	1.00674e+06	2.04893e+06	732380
		MEDN2308	N-Acetylaminooctanoic acid	Organic acid and Its derivatives	Organic acid and Its derivatives	200.1	201.136	[M-H]-	C10H19NO3	3	277825	308094	210047	216225	197097	172872	238215	195410	251738	212314	240453	233702
		MEDN2312	Beraprost	Benzene and substituted derivatives	Benzene and substituted derivatives	397.2	398.209	[M-H]-	C24H30O5	3	84857.5	75871	62234.7	65511.8	75101	69602.4	77319.8	91509.2	54827.5	64422.8	62246.3	53727
		MEDN2319	9,10-Epoxy-18-hydroxyoctadecanoic acid	FA	Oxidized lipids	313.2	314.246	[M-H]-	C18H34O4	3	111791	162187	42121.8	36668.3	33673.8	40513.9	41029.7	37515.3	70370.5	29549.5	52202.6	30140
		MEDN2325	5-Acetylamino-6-formylamino-3-methyluracil	Benzene and substituted derivatives	Benzene and substituted derivatives	225.1	226.07	[M-H]-	C8H10N4O4	3	1.0392e+06	1.1734e+06	351570	425400	453639	428338	554736	461697	559916	268439	463599	212155
		MEDN2327	9-deoxy-9-methylene-PGE2	FA	Oxidized lipids	349.2	350.246	[M-H]-	C21H34O4	3	18126.4	16131.1	16239.9	24960.7	17252.1	16113.5	16143.2	11619.1	12807.4	8960.72	8960.72	12691.2
		MEDN2328	4-Phenylbutyrylglutamine	Amino acid and Its metabolites	Amino acid derivatives	291.1	292.142	[M-H]-	C15H20N2O4	3	38583.2	25026.1	40313.1	31498.8	36531.3	43375.6	37680	27814.2	51931.7	49153.8	41629.2	18900.1
		MEDN2330	Coproporphyrin I	Tryptamines,Cholines,Pigments	Pigments	653.3	654.269	[M-H]-	C36H38N4O8	3	61886	46689.6	76569.4	69005.5	41774.2	51098.6	90751.3	83991.2	31301.2	94543	82719.4	87623.9
		MEDN2338	Salicylic acid	Organic acid and Its derivatives	Organic acid and Its derivatives	137	138.032	[M-H]-	C7H6O3	1b	139121	54989.3	164630	154510	127537	159923	187997	191283	164768	86025.2	158398	83715.7
		MEDN2339	3beta-Hydroxy-5-cholestenoate	Hormones and hormone related compounds	Hormones and hormone related compounds	415.3	416.329	[M-H]-	C27H44O3	1b	4.10161e+06	3.01748e+06	2.64448e+06	2.8385e+06	2.87287e+06	3.4586e+06	3.3768e+06	2.24271e+06	3.29445e+06	2.30984e+06	2.61771e+06	1.45836e+06
		MEDN2341	6-Phosphogluconic acid	Organic acid and Its derivatives	Phosphoric acids	274.8	276.025	[M-H]-	C6H13O10P	1b	361581	492620	484761	309640	486597	610178	461505	396345	504298	441678	336686	458099
		MEDN2346	3-Oxocholic acid	Bile acids	Bile acids	405.3	406.272	[M-H]-	C24H38O5	1b	20732.1	13811.3	34488.7	14012.3	18322.2	32871.1	24248.1	17745.5	27172.4	7010.21	22632.1	6894.44
		MEDN2350	phenol	Benzene and substituted derivatives	Phenolics	93.034	94.1112	[M-H]-	C6H6O	1b	7.0057e+06	1.66225e+07	4.99836e+07	4.52594e+07	3.99044e+07	5.19699e+07	8.63209e+06	9.69887e+06	9.74314e+06	1.76801e+07	2.52662e+07	1.9473e+07
		MEDN2352	LPE(0:0/14:0)	GP	LPE	424.2	425.254	[M-H]-	C19H40NO7P	3	54395.5	51431	39585.9	40695.4	52165.4	46616.8	59837.5	33251.1	49868.7	35885.7	42487.4	22537.8
		MEDN2354	FFA(15:0)	FA	FFA	241.2	242.225	[M-H]-	C15H30O2	2	3.95764e+06	2.22259e+06	4.21027e+06	1.69043e+06	3.148e+06	6.26492e+06	5.859e+06	3.50745e+06	4.71693e+06	840016	2.65476e+06	651770
		MEDN2355	FFA(18:0)	FA	FFA	283.3	284.272	[M-H]-	C18H36O2	2	8.41836e+06	5.66887e+06	1.05548e+07	5.98828e+06	1.75553e+07	6.94874e+06	1.58911e+07	3.4205e+07	2.4691e+07	1.27914e+07	2.0885e+07	8.85829e+06
		MEDN2357	FFA(14:1)	FA	FFA	225.2	226.193	[M-H]-	C14H26O2	3	174915	205403	193857	120593	184527	541987	168601	442261	494941	265279	393838	93562.8
		MEDN2364	LPE(16:1/0:0)	GP	LPE	450.3	451.27	[M-H]-	C21H42NO7P	2	1.98666e+07	3.12324e+06	2.99157e+06	3.19408e+07	1.12804e+07	5.07249e+06	1.36379e+07	1.90319e+07	2.02735e+07	4.00586e+06	5.47817e+06	1.49761e+07
		MEDN2365	LPE(17:1/0:0)	GP	LPE	464.3	465.286	[M-H]-	C22H44NO7P	2	2.12627e+06	1.59959e+06	2.27183e+06	695401	1.68538e+06	3.77387e+06	1.88563e+06	1.30957e+06	1.46792e+06	233433	686772	173959
		MEDN2366	LPE(0:0/18:1)	GP	LPE	478.3	479.301	[M-H]-	C23H46NO7P	3	1.68759e+06	1.47786e+06	1.57839e+06	990246	1.34313e+06	2.17451e+06	1.7809e+06	2.21258e+06	1.9049e+06	535177	1.19689e+06	356371
		MEDN2368	LPE(20:1/0:0)	GP	LPE	506.3	507.332	[M-H]-	C25H50NO7P	3	4.988e+06	4.73309e+06	4.25696e+06	2.2887e+06	4.41998e+06	7.60543e+06	5.23865e+06	5.17452e+06	4.52949e+06	1.40233e+06	3.07505e+06	1.18458e+06
		MEDN2369	LPE(18:2/0:0)	GP	LPE	476.3	477.286	[M-H]-	C23H44NO7P	2	22094.4	27247.5	26697.1	26696.8	33656	52067.9	33248.2	33472.9	23534.2	10143.8	20672.6	10380.3
		MEDN2385	LPS(20:0)	GP	LPS	552.3	553.338	[M-H]-	C26H52NO9P	3	3.97681e+07	4.64653e+07	2.9652e+07	1.79203e+07	2.59502e+07	4.41257e+07	5.59117e+07	4.52898e+07	5.62274e+07	1.52587e+07	4.29202e+07	1.05812e+07
		MEDN2406	LPG(20:1)	GP	LPG	537.3	538.327	[M-H]-	C26H51O9P	3	666988	603407	682089	497017	591596	1.05019e+06	981093	876320	954710	262910	579113	165835
		MEDN2416	FFA(16:3)	FA	FFA	249.2	250.193	[M-H]-	C16H26O2	3	119462	68044.1	82199.9	60521.9	57633.4	85642.5	62735.5	41848.5	54337.1	13856.6	37262.5	11052.8
		MEDP0002	DL-Homocysteine	Amino acid and Its metabolites	Amino acids	136	135.035	[M+H]+	C4H9NO2S	1b	5.04861e+06	8.84153e+06	5.2233e+06	2.00711e+07	8.95125e+06	5.96259e+06	4.75537e+06	7.70286e+06	3.60877e+06	3.35684e+06	6.46172e+06	3.64462e+06
		MEDP0006	L-Glycine	Amino acid and Its metabolites	Amino acids	76	75.032	[M+H]+	C2H5NO2	1a	762435	653365	497017	521017	619368	462016	527150	553378	556336	339045	413470	382422
		MEDP0010	L-Arginine	Amino acid and Its metabolites	Amino acids	175	174.112	[M+H]+	C6H14N4O2	1a	37037.4	31616.7	95222.3	83106.7	79490.2	70019.7	57810.1	52281.6	53210.5	46971.4	40144.4	65272.8
		MEDP0011	Lysine	Amino acid and Its metabolites	Amino acids	147	146.106	[M+H]+	C6H14N2O2	1a	3.48094e+07	3.24102e+07	2.14513e+07	1.94645e+07	1.84895e+07	1.65463e+07	2.88325e+07	3.32532e+07	2.89322e+07	2.31263e+07	2.25321e+07	1.94212e+07
		MEDP0012	L-Ornithine	Amino acid and Its metabolites	Amino acids	133	168.067	[M-Cl]+	C5H13ClN2O2	1a	7.92996e+07	7.38764e+07	6.65356e+07	7.28583e+07	7.40027e+07	6.52188e+07	6.89391e+07	7.41053e+07	6.86116e+07	4.59349e+07	5.37224e+07	5.13669e+07
		MEDP0015	L-Citrulline	Amino acid and Its metabolites	Amino acids	176.1	175.096	[M+H]+	C6H13N3O3	1a	59804.9	78982	1.72324e+06	1.45073e+06	2.31824e+06	2.10027e+06	54993	60720.5	34228.7	743854	1.30091e+06	1.65697e+06
		MEDP0016	L-Glutamic Acid	Amino acid and Its metabolites	Amino acids	148.1	147.053	[M+H]+	C5H9NO4	1a	848426	693963	4.10014e+06	5.86346e+06	6.35468e+06	5.71827e+06	682239	669443	696764	2.28563e+06	2.43252e+06	2.62951e+06
		MEDP0020	L-Methionine	Amino acid and Its metabolites	Amino acids	150	149.051	[M+H]+	C5H11NO2S	1a	3.80003e+07	3.75581e+07	3.77756e+07	4.20384e+07	3.69914e+07	3.13729e+07	3.56543e+07	3.35893e+07	3.57659e+07	3.78812e+07	2.79336e+07	3.96475e+07
		MEDP0021	L-Phenylalanine	Amino acid and Its metabolites	Amino acids	166.1	165.079	[M+H]+	C9H11NO2	1a	1.57759e+07	1.27419e+07	9.87601e+06	1.09181e+07	1.11856e+07	8.67852e+06	1.01424e+07	1.31541e+07	1.051e+07	6.34682e+06	8.12168e+06	7.81061e+06
		MEDP0025	L-Tryptophan	Amino acid and Its metabolites	Amino acids	205.1	204.09	[M+H]+	C11H12N2O2	1a	2.34867e+07	1.67619e+07	1.62692e+07	1.63972e+07	1.52604e+07	1.4361e+07	1.70643e+07	1.73693e+07	1.51326e+07	9.45551e+06	8.83579e+06	9.45019e+06
		MEDP0028	gamma-Glu-Ala	Amino acid and Its metabolites	Small Peptide	219	218.09	[M+H]+	C8H14N2O5	1b	6.04597e+06	5.57765e+06	4.64633e+06	4.73288e+06	5.43832e+06	4.85382e+06	4.00019e+06	3.61776e+06	3.35689e+06	2.16197e+06	2.46673e+06	1.93525e+06
		MEDP0033	3-Iodo-L-Tyrosine	Amino acid and Its metabolites	Amino acid derivatives	308.1	306.971	[M+H]+	C9H10INO3	1b	1.14907e+06	963148	1.09131e+06	1.00731e+06	1.11678e+06	1.14615e+06	833747	891773	981588	879375	986487	876438
		MEDP0035	5-Hydroxy-L-Tryptophan	Amino acid and Its metabolites	Amino acid derivatives	221.1	220.085	[M+H]+	C11H12N2O3	1b	285461	352856	549499	300032	451211	467125	444692	429215	472224	423174	482876	513210
		MEDP0037	Asp-Phe	Amino acid and Its metabolites	Small Peptide	281.3	280.106	[M+H]+	C13H16N2O5	1b	325615	408184	336469	319484	400303	350257	355058	444843	283415	327339	331901	300146
		MEDP0039	Betaine	Others	Others	118.1	117.079	[M+H]+	C5H11NO2	1a	7.43624e+07	5.6019e+07	4.49144e+07	3.82083e+07	3.73227e+07	4.72588e+07	5.53265e+07	5.20301e+07	6.1044e+07	5.28282e+07	5.8453e+07	5.15364e+07
		MEDP0041	Ala-Ala	Amino acid and Its metabolites	Small Peptide	161.2	160.085	[M+H]+	C6H12N2O3	1b	1.31251e+07	1.69527e+07	2.06798e+06	1.78495e+06	1.77727e+06	889338	1.15454e+06	1.17981e+06	917062	1.00193e+06	1.0637e+06	1.47787e+06
		MEDP0043	Glutathione Oxidized	Amino acid and Its metabolites	Small Peptide	613.2	612.152	[M+H]+	C20H32N6O12S2	1b	161276	236176	194874	164164	143039	152560	122487	170885	165128	207388	174737	220388
		MEDP0049	L-Asparagine Anhydrous	Amino acid and Its metabolites	Amino acids	133.1	132.054	[M+H]+	C4H8N2O3	1a	76236.9	64906.1	71594.8	41333.4	83165.3	72072	72593.9	119319	55909.5	56790.8	58954.9	17658.9
		MEDP0051	L-Cystathionine	Amino acid and Its metabolites	Amino acid derivatives	223	222.067	[M+H]+	C7H14N2O4S	1b	995308	856555	997376	1.12328e+06	814590	872955	1.16396e+06	777608	796023	569116	486938	576674
		MEDP0052	L-Cysteine	Amino acid and Its metabolites	Amino acids	122	121.02	[M+H]+	C3H7NO2S	1a	144190	88037.3	156102	114342	203153	142215	123827	187196	210537	185276	171827	161397
		MEDP0054	L-Glutamine	Amino acid and Its metabolites	Amino acids	147.1	146.069	[M+H]+	C5H10N2O3	1a	152634	102705	150314	199847	191040	130548	165119	128631	138776	204488	119604	223199
		MEDP0055	L-Homocitrulline	Amino acid and Its metabolites	Amino acids	190.1	189.111	[M+H]+	C7H15N3O3	1b	5.50039e+07	5.31086e+07	4.81433e+07	4.98276e+07	5.7091e+07	4.66655e+07	4.49937e+07	5.95989e+07	4.89204e+07	3.19291e+07	4.03018e+07	3.56526e+07
		MEDP0056	L-Homocystine	Amino acid and Its metabolites	Amino acids	269	268.055	[M+H]+	C8H16N2O4S2	1b	485415	496323	586005	596792	704356	677809	488460	513033	514033	679244	727084	481478
		MEDP0059	L-Theanine	Amino acid and Its metabolites	Amino acids	175	174.1	[M+H]+	C7H14N2O3	1a	429790	401372	467703	458721	533261	586266	488522	612082	505582	504533	597148	582955
		MEDP0062	N6-Acetyl-L-Lysine	Amino acid and Its metabolites	Amino acid derivatives	189.1	188.116	[M+H]+	C8H16N2O3	1a	1.24456e+07	1.15905e+07	7.55517e+06	7.33493e+06	7.18433e+06	6.73244e+06	1.15676e+07	1.19619e+07	1.1459e+07	8.61147e+06	8.63751e+06	7.43765e+06
		MEDP0063	N-Acetylaspartate	Amino acid and Its metabolites	Amino acid derivatives	176	175.048	[M+H]+	C6H9NO5	1a	1.09027e+07	1.17926e+07	1.20909e+07	1.13743e+07	1.20588e+07	1.23809e+07	1.39854e+07	1.4457e+07	1.38631e+07	1.29879e+07	1.52777e+07	1.28745e+07
		MEDP0065	N-Acetyl-L-Glutamic Acid	Amino acid and Its metabolites	Amino acid derivatives	190.1	189.064	[M+H]+	C7H11NO5	1b	1.32736e+06	1.68172e+06	2.19982e+06	1.7689e+06	1.95078e+06	1.90489e+06	1.67261e+06	2.11706e+06	1.61521e+06	1.94482e+06	2.67223e+06	1.9397e+06
		MEDP0075	Nα-Acetyl-L-Arginine	Amino acid and Its metabolites	Amino acid derivatives	217.1	216.122	[M+H]+	C8H16N4O3	1a	1.68776e+06	1.3908e+06	1.17322e+06	816821	934254	1.00172e+06	1.0047e+06	1.75596e+06	1.87239e+06	1.85266e+06	1.54512e+06	1.31632e+06
		MEDP0086	Urea	Alcohol and amines	Amines	61	60.032	[M+H]+	CH4N2O	1a	7.20995e+06	8.34649e+06	5.24914e+06	3.67149e+06	3.51607e+06	4.64046e+06	6.02595e+06	7.0088e+06	5.88907e+06	6.72251e+06	7.27642e+06	4.88827e+06
		MEDP0089	N-Acetylhistamine	Alcohol and amines	Amines	154.1	153.09	[M+H]+	C7H11N3O	1a	775692	30497.2	1.18749e+06	1.35666e+06	1.11951e+06	938387	840339	676008	661457	1.18369e+06	728669	1.1695e+06
		MEDP0101	P-Coumaric Acid	Benzene and substituted derivatives	Phenolic acids	165	164.047	[M+H]+	C9H8O3	1b	328335	331489	259456	188267	362337	221530	391643	415830	487176	401007	379547	497218
		MEDP0115	1,4-Dihydro-1-Methyl-4-Oxo-3-Pyridinecarboxamide	Heterocyclic compounds	Pteridines and derivatives	153.1	152.059	[M+H]+	C7H8N2O2	1a	1.184e+07	1.30092e+07	9.02707e+06	8.38492e+06	1.14824e+07	9.07798e+06	1.05637e+07	8.45941e+06	9.44853e+06	5.61151e+06	4.46456e+06	5.65963e+06
		MEDP0125	Choline	Tryptamines,Cholines,Pigments	Cholines	104.1	104.108	[M]+	C5H14NO+	1a	8.78668e+06	1.16796e+07	9.82579e+06	7.64542e+06	1.18722e+07	9.08471e+06	1.19743e+07	1.16792e+07	1.71003e+07	1.29485e+07	1.13278e+07	1.51739e+07
		MEDP0126	1,5-Diaminopentane	Alcohol and amines	Polyamines	103	102.116	[M+H]+	C5H14N2	1b	4.90815e+07	2.28511e+07	4.75134e+07	4.71725e+07	6.15616e+07	5.07401e+07	2.47995e+07	3.62291e+07	3.32885e+07	3.60018e+07	5.58868e+07	4.16615e+07
		MEDP0143	Biotin	CoEnzyme and vitamins	CoEnzyme and vitamins	245.1	244.088	[M+H]+	C10H16N2O3S	1b	206687	213267	46661.3	43879.6	51331.1	23330.7	44162.3	183592	141023	51085.6	133530	135296
		MEDP0147	1-Methylhistidine	Amino acid and Its metabolites	Amino acid derivatives	170.1	169.085	[M+H]+	C7H11N3O2	1a	641697	637184	720222	585585	689102	590226	744781	906622	853357	806556	1.01313e+06	769006
		MEDP0148	1-Methylxanthine	Nucleotide and Its metabolites	Nucleotide and Its metabolites	167.1	166.049	[M+H]+	C6H6N4O2	1b	770113	788042	862802	980479	965936	858262	846635	895671	877385	1.02213e+06	1.02732e+06	883186
		MEDP0149	2'-Deoxyadenosine-5'-Monophosphate	Nucleotide and Its metabolites	Nucleotide and Its metabolites	332	331.068	[M+H]+	C10H14N5O6P	1b	1.92627e+06	1.98401e+06	1.88006e+06	1.45962e+06	1.82266e+06	1.89627e+06	2.23854e+06	2.60614e+06	2.30943e+06	3.33057e+06	3.21568e+06	1.96243e+06
		MEDP0152	3'-Adenylic acid	Nucleotide and Its metabolites	Nucleotide and Its metabolites	348	347.063	[M+H]+	C10H14N5O7P	1a	431842	421634	138993	118824	150826	150230	208047	196266	497321	264306	499956	181930
		MEDP0154	5,6-Dihydro-5-Methyluracil	Nucleotide and Its metabolites	Nucleotide and Its metabolites	129.1	128.059	[M+H]+	C5H8N2O2	1b	2.25085e+06	2.10795e+06	3.103e+06	1.59316e+06	1.93965e+06	2.26942e+06	2.1156e+06	1.67719e+06	3.25799e+06	1.48773e+06	2.05586e+06	1.21063e+06
		MEDP0158	8-Hydroxyguanosine	Nucleotide and Its metabolites	Nucleotide and Its metabolites	300.1	299.087	[M+H]+	C10H13N5O6	1b	157249	147480	70641.9	93584.9	84160.9	45384.7
		MEDP0159	Adenine	Nucleotide and Its metabolites	Nucleotide and Its metabolites	136.1	135.055	[M+H]+	C5H5N5	1a	552577	661234	504234	135547	123996	281768	364543	389065	524574	628195	810000	414420
		MEDP0160	Adenosine	Nucleotide and Its metabolites	Nucleotide and Its metabolites	268.1	267.097	[M+H]+	C10H13N5O4	1a	2.36062e+06	1.77376e+06	2.24845e+06	2.06904e+06	2.63841e+06	2.51117e+06	1.51e+06	1.18872e+06	1.31906e+06	760827	758913	1.00707e+06
		MEDP0161	Adenosine 5'-Diphosphate（ADP）	Nucleotide and Its metabolites	Nucleotide and Its metabolites	428	427.029	[M+H]+	C10H15N5O10P2	1b	9.52121e+06	8.51249e+06	9.51065e+06	4.93145e+06	6.89754e+06	7.16024e+06	9.93289e+06	8.70616e+06	1.06461e+07	9.14788e+06	6.34227e+06	8.15747e+06
		MEDP0163	Cytidine	Nucleotide and Its metabolites	Nucleotide and Its metabolites	244.1	243.086	[M+H]+	C9H13N3O5	1a	206444	231878	251158	168768	179974	237000	205371	214578	348002	151498	311258	169792
		MEDP0164	Cytidine-5-Monophosphate	Nucleotide and Its metabolites	Nucleotide and Its metabolites	324	323.052	[M+H]+	C9H14N3O8P	1b	1.95475e+06	1.65205e+06	1.47725e+06	2.50236e+06	1.12803e+06	1.34859e+06	1.94416e+06	1.43615e+06	1.67796e+06	1.09914e+06	1.49202e+06	1.58289e+06
		MEDP0168	Guanosine 3',5'-Cyclic Monophosphate	Nucleotide and Its metabolites	Nucleotide and Its metabolites	346.2	345.047	[M+H]+	C10H12N5O7P	1b	494362	447669	270858	291871	349705	359042	413526	446590	456756	409172	391909	395632
		MEDP0169	Guanosine-5'-monophosphate	Nucleotide and Its metabolites	Nucleotide and Its metabolites	364	363.058	[M+H]+	C10H14N5O8P	1b							27701.6	45228.2	26482.9	215251	190744	130126
		MEDP0170	Hypoxanthine	Nucleotide and Its metabolites	Nucleotide and Its metabolites	137	136.039	[M+H]+	C5H4N4O	1a	125062	89458.2	273604	123010	156574	171826	159040	88440	188102	127095	109804	99634.1
		MEDP0173	Nicotinamide Adenine Dinucleotide	Nucleotide and Its metabolites	Nucleotide and Its metabolites	664.1	663.109	[M+H]+	C21H27N7O14P2	1b	1.78974e+07	2.48911e+07	1.14079e+07	1.09723e+07	1.39153e+07	1.28703e+07	2.66006e+07	1.37065e+07	1.59092e+07	2.20801e+07	1.37105e+07	1.46209e+07
		MEDP0177	Thymine	Nucleotide and Its metabolites	Nucleotide and Its metabolites	127	126.043	[M+H]+	C5H6N2O2	1a	313535	369628	337913	180047	288019	467664	338963	348212	392098	320693	383904	210590
		MEDP0178	Uracil	Nucleotide and Its metabolites	Nucleotide and Its metabolites	113	112.027	[M+H]+	C4H4N2O2	1a	1.57762e+06	1.86221e+06	1.02673e+06	1.13661e+06	1.06807e+06	1.1295e+06	992652	1.26985e+06	1.4073e+06	962388	1.26254e+06	1.22699e+06
		MEDP0180	Β-Nicotinamide Mononucleotide	Nucleotide and Its metabolites	Nucleotide and Its metabolites	335.1	334.057	[M+H]+	C11H15N2O8P	1b	2.44843e+06	1.09822e+06	572620	870105	1.4647e+06	637645	894329	1.5478e+06	2.07585e+06	800397	1.40157e+06	1.88501e+06
		MEDP0184	3,3',5-Triiodo-L-Thyronine	Hormones and hormone related compounds	Hormones and hormone related compounds	651.7	650.79	[M+H]+	C15H12I3NO4	1b	744761	269791	947807	806421	477360	662942	246741	164169	338961	671592	967276	1.37807e+06
		MEDP0185	Epinephrine	Hormones and hormone related compounds	Hormones and hormone related compounds	184	183.09	[M+H]+	C9H13NO3	1b	53726.3	55618.1	61718.9	57693.8	55449.1	64860.1	72591.7	76988.9	85517	36277.8	52113.8	40530.3
		MEDP0186	L-Thyroxine	Hormones and hormone related compounds	Hormones and hormone related compounds	777.7	776.687	[M+H]+	C15H11I4NO4	1a	635756	688020	576299	558162	604353	558203	622950	589011	716767	545072	501421	604858
		MEDP0187	Metanephrine	Hormones and hormone related compounds	Hormones and hormone related compounds	198.1	197.105	[M+H]+	C10H15NO3	1b	142245	142715	145150	114782	121469	149705	154154	141382	156334	96836.7	163336	80783.4
		MEDP0189	Progesterone	Hormones and hormone related compounds	Hormones and hormone related compounds	315.1	314.225	[M+H]+	C21H30O2	1a	355963	371175	316316	123759	235783	361855	333436	287206	343819	174401	232860	225181
		MEDP0209	Aconitic Acid	Organic acid and Its derivatives	Organic acid and Its derivatives	175	174.016	[M+H]+	C6H6O6	1b	82861.9	78412.7	71988.5	69845.5	85105.7	76250	93685.8	114563	111080	59782.5	90370.6	64528.4
		MEDP0239	Ascorbic acid	CoEnzyme and vitamins	CoEnzyme and vitamins	177	176.032	[M+H]+	C6H8O6	1b	345608	398586	361896	359973	463539	324868	371468	389667	276048	389372	481703	451022
		MEDP0240	Pyridoxine	CoEnzyme and vitamins	CoEnzyme and vitamins	170.1	169.074	[M+H]+	C8H11NO3	3	1.55093e+06	1.69348e+06	1.22101e+06	1.53031e+06	1.59607e+06	1.60057e+06	1.35615e+06	1.32551e+06	1.40324e+06	1.8735e+06	1.26956e+06	1.73575e+06
		MEDP0242	Nicotinamide	CoEnzyme and vitamins	CoEnzyme and vitamins	123.1	122.048	[M+H]+	C6H6N2O	1a	1.03059e+06	942772	653195	671133	823769	729019	409224	448770	623783	425379	605244	323309
		MEDP0246	Nicotinic Acid	CoEnzyme and vitamins	CoEnzyme and vitamins	124	123.032	[M+H]+	C6H5NO2	1a	98940.6	81770	96266.9	68146.1	77633.2	68535.2	49147.2	59720.2	79851.9	73335.6	79311.7	69101.9
		MEDP0247	Nicotinuric Acid	CoEnzyme and vitamins	CoEnzyme and vitamins	181.1	180.054	[M+H]+	C8H8N2O3	1b	1.27841e+07	3.32919e+07	1.03139e+07	1.05275e+07	1.18284e+07	1.3163e+07	1.14301e+07	1.46197e+07	1.23262e+07	1.08814e+07	1.08498e+07	1.03549e+07
		MEDP0250	Riboflavin	CoEnzyme and vitamins	CoEnzyme and vitamins	377	376.138	[M+H]+	C17H20N4O6	1a	2.14357e+06	2.05287e+06	1.78038e+06	1.39633e+06	1.18738e+06	1.30066e+06	1.80129e+06	1.82415e+06	2.03908e+06	1.54017e+06	2.4725e+06	1.13732e+06
		MEDP0251	Trigonelline	CoEnzyme and vitamins	CoEnzyme and vitamins	138	137.048	[M+H]+	C7H7NO2	1a	1.90803e+07	1.92312e+07	1.16819e+07	8.56678e+06	1.1027e+07	1.07139e+07	1.66735e+07	1.38089e+07	1.33057e+07	6.31761e+06	1.48395e+07	7.37285e+06
		MEDP0274	Indole-2-Carboxylic Acid	Heterocyclic compounds	Indole and Its derivatives	162.1	161.048	[M+H]+	C9H7NO2	1a	534691	518382	573226	593266	641322	468512	400384	337738	351370	785821	811018	583760
		MEDP0276	Indole-3-Carboxaldehyde	Heterocyclic compounds	Indole and Its derivatives	146.1	145.053	[M+H]+	C9H7NO	1a	83417.2	87387.7	78682.2	59966.2	76760.3	82020.6	74658	82003.3	104978	64963.1	101608	77726.1
		MEDP0277	Methyl Indole-3-Acetate	Heterocyclic compounds	Indole and Its derivatives	190.1	189.079	[M+H]+	C11H11NO2	1a	441013	442435	368659	331422	462478	406365	341411	278224	280179	170381	154278	170653
		MEDP0296	4-Guanidinobutyric Acid	Organic acid and Its derivatives	Organic acid and Its derivatives	146.1	145.085	[M+H]+	C5H11N3O2	1a	136866	114100	129521	69849	130498	191243	129063	101898	99905.7	63389.1	89552.5	59590.4
		MEDP0297	5-Aminovaleric Acid	Amino acid and Its metabolites	Amino acid derivatives	118.2	117.079	[M+H]+	C5H11NO2	1a	2.00811e+06	2.28295e+06	1.88777e+06	2.10268e+06	2.26807e+06	1.76994e+06	1.88933e+06	253430	2.33835e+06	2.01448e+06	1.59986e+06	2.12144e+06
		MEDP0305	Creatinine	Organic acid and Its derivatives	Organic acid and Its derivatives	114.1	113.059	[M+H]+	C4H7N3O	1a	8.14504e+07	9.78836e+07	132469	142078	155005	110391	208355	433292	219888	126035	148805	122318
		MEDP0313	Guanidineacetic Acid	Organic acid and Its derivatives	Organic acid and Its derivatives	118.1	117.054	[M+H]+	C3H7N3O2	1b	1.33389e+07	1.49463e+07	8.58521e+06	7.50048e+06	8.29301e+06	7.81519e+06	9.74874e+06	1.22302e+07	1.0904e+07	1.06741e+07	1.15247e+07	8.63923e+06
		MEDP0319	Kynurenic Acid	Amino acid and Its metabolites	Amino acid derivatives	190	189.043	[M+H]+	C10H7NO3	1a	7.12284e+07	8.79414e+07	129590	84471.2	131510	122877	112314	441004	157436	110158	89275.8	91498.4
		MEDP0325	Maleic Acid	Organic acid and Its derivatives	Organic acid and Its derivatives	117	116.011	[M+H]+	C4H4O4	1a	5.80823e+06	6.82264e+06	5.36935e+06	5.37733e+06	5.36382e+06	5.30684e+06	6.69527e+06	7.68607e+06	7.51184e+06	6.59673e+06	7.17936e+06	6.28554e+06
		MEDP0326	N'-Formylkynurenine	Amino acid and Its metabolites	Amino acid derivatives	237.1	236.08	[M+H]+	C11H12N2O4	1a	1.84467e+06	1.42663e+06	1.01755e+07	1.04531e+07	1.25634e+07	1.08943e+07	7.9391e+06	7.90342e+06	8.67596e+06	8.85106e+06	8.70281e+06	1.06701e+07
		MEDP0356	Methyl nicotinate	CoEnzyme and vitamins	CoEnzyme and vitamins	138.1	137.048	[M+H]+	C7H7NO2	1b	323942	349979	298488	301197	454155	304480	369264	341562	231424	357482	226452	286001
		MEDP0357	Urocanic Acid	Organic acid and Its derivatives	Organic acid and Its derivatives	139	138.043	[M+H]+	C6H6N2O2	1a	150708	208525	184737	88716.8	142649	251230
		MEDP0363	Biopterin	Heterocyclic compounds	Pteridines and derivatives	238.1	237.086	[M+H]+	C9H11N5O3	1a	1.23294e+07	9.59923e+06	7.1045e+06	1.00388e+07	1.35881e+07	6.45597e+06	7.83033e+06	6.15876e+06	9.75512e+06	5.47168e+06	5.612e+06	6.0908e+06
		MEDP0369	Pyridoxamine	Heterocyclic compounds	Pteridines and derivatives	169.1	168.09	[M+H]+	C8H12N2O2	3	393353	294572	490293	430298	472147	472639	574974	469098	366811	948744	584529	388785
		MEDP0370	2-(Formylamino)Benzoic Acid	Benzene and substituted derivatives	Phenolic acids	166	165.043	[M+H]+	C8H7NO3	1b	428921	408908	547758	350524	482765	463636	413054	662315	406596	516779	565796	386929
		MEDP0373	N-Acetylglycine	Amino acid and Its metabolites	Amino acid derivatives	118	117.043	[M+H]+	C4H7NO3	1b	802574	1.19928e+06	549143	491804	667226	799446	673067	876833	788296	723371	861340	838596
		MEDP0374	Cyclic Amp	Nucleotide and Its metabolites	Nucleotide and Its metabolites	330	329.053	[M+H]+	C10H12N5O6P	1a	3.59677e+06	3.64764e+06	3.69113e+06	3.3532e+06	3.53768e+06	3.43239e+06	1.19363e+06	3.54052e+06	3.85183e+06	3.65828e+06	3.76962e+06	3.95964e+06
		MEDP0378	N6-Succinyl Adenosine	Nucleotide and Its metabolites	Nucleotide and Its metabolites	384	383.108	[M+H]+	C14H17N5O8	1a	117782	166746	329407	298289	314056	508982	242345	159930	148160	176036	176461	235847
		MEDP0380	2-(Dimethylamino)Guanosine	Nucleotide and Its metabolites	Nucleotide and Its metabolites	312	311.123	[M+H]+	C12H17N5O5	1a	8.47902e+07	6.33684e+07	4.09584e+06	5.58216e+06	4.75614e+06	6.77867e+06	6.56622e+07	7.76232e+07	7.45288e+07	2.63105e+07	2.78301e+07	1.93006e+07
		MEDP0382	8-Hydroxy-2-Deoxyguanosine	Nucleotide and Its metabolites	Nucleotide and Its metabolites	284	283.092	[M+H]+	C10H13N5O5	1b	949297	665645	177735	69005.4	67820.4	84007.9	514991	305126	1.97231e+06	1.36947e+06	1.13263e+06	127089
		MEDP0386	N-Acetylthreonine	Amino acid and Its metabolites	Amino acid derivatives	162	161.069	[M+H]+	C6H11NO4	1a	3.43718e+06	4.2663e+06	2.56951e+06	1.75153e+06	1.60716e+06	1.95312e+06	7.54198e+06	3.08998e+06	1.07896e+07	9.37816e+06	4.56722e+06	6.48797e+06
		MEDP0390	Arainosine	Nucleotide and Its metabolites	Nucleotide and Its metabolites	269.1	268.081	[M+H]+	C10H12N4O5	1a	455732	522640	175444	131124	112758	158154	554579	664284	604971	366827	568953	428623
		MEDP0393	Pyridoxine 5'-Phosphate	CoEnzyme and vitamins	CoEnzyme and vitamins	250	249.04	[M+H]+	C8H12NO6P	1b	5.71435e+06	5.48664e+06	1.83046e+06	1.62238e+06	808540	692623	2.55705e+06	3.48022e+06	6.86696e+06	6.9601e+06	7.46157e+06	4.17e+06
		MEDP0395	Piperidine acid	Organic acid and Its derivatives	Organic acid and Its derivatives	130	129.079	[M+H]+	C6H11NO2	1a	491064	779020	385089	295624	403681	401985	347031	481682	527319	416135	650502	435190
		MEDP0396	2'-Deoxycytidine-5'-Monophosphate	Nucleotide and Its metabolites	Nucleotide and Its metabolites	308	307.057	[M+H]+	C9H14N3O7P	1b	3.82488e+07	3.43682e+07	3.40044e+07	3.43372e+07	3.33988e+07	3.2838e+07	2.80887e+07	3.11912e+07	3.11397e+07	3.05996e+07	2.97963e+07	3.09396e+07
		MEDP0401	5'-Deoxy-5'-(Methylthio) Adenosine	Nucleotide and Its metabolites	Nucleotide and Its metabolites	298	297.09	[M+H]+	C11H15N5O3S	1a	211800	191180	208194	224729	209489	235687	215563	252578	242678	178148	271798	205033
		MEDP0403	Deoxycytidine	Nucleotide and Its metabolites	Nucleotide and Its metabolites	228	227.091	[M+H]+	C9H13N3O4	1a	1.06627e+06	1.24176e+06	482974	330769	382128	549380	639268	818977	760165	510129	806580	401637
		MEDP0408	11-Cis-Retinol	CoEnzyme and vitamins	CoEnzyme and vitamins	287.3	286.23	[M+H]+	C20H30O	1a	379981	534715	427288	378352	457837	411604	470685	478520	492353	443487	485481	418443
		MEDP0409	Cys-Gly	Amino acid and Its metabolites	Small Peptide	179	178.041	[M+H]+	C5H10N2O3S	1b	70624.5	80388.1	50238.7	36259.7	59505.9	36377.7	34075	38399.3	30467.9	26391.2	41591.5	26451.2
		MEDP0425	Imidazoleacetic acid	Heterocyclic compounds	Indole and Its derivatives	127.1	126.043	[M+H]+	C5H6N2O2	1a	50218.7	49852.3	48046	49257.9	54476	59087.6	42694.2	56550.2	61812.3	52494.7	88847.9	58892.6
		MEDP0426	Xanthurenic Acid	Amino acid and Its metabolites	Amino acid derivatives	206.1	205.038	[M+H]+	C10H7NO4	1a	379330	328388	360577	358124	383173	368078	516854	421400	345594	493413	580316	456915
		MEDP0442	Sn-Glycero-3-Phosphocholine	Tryptamines,Cholines,Pigments	Cholines	258.2	257.103	[M+H]+	C8H20NO6P	1a	684291	768787	597511	660936	644870	606209	713858	826021	740871	689532	716049	676816
		MEDP0450	P-Aminobenzoate	Benzene and substituted derivatives	Phenolic acids	138	137.048	[M+H]+	C7H7NO2	1b	670841	743568	796060	387975	460748	652644	821081	797045	810806	923459	820302	729699
		MEDP0453	Indole	Heterocyclic compounds	Indole and Its derivatives	118	117.058	[M+H]+	C8H7N	1a	127320	104736	91926.1	92689.6	122610	116974	114716	88806.4	76462.2	41517.5	81059.4	61999.6
		MEDP0495	LPC(0:0/18:2)	GP	LPC	520.3	519.332	[M+H]+	C26H50NO7P	1a	1.81278e+06	1.53853e+06	1.32532e+06	1.40859e+06	1.44765e+06	1.38416e+06	1.14222e+06	1.08353e+06	970443	715499	710777	600663
		MEDP0507	2-Hydroxycinnamic acid	Benzene and substituted derivatives	Phenolic acids	165	164.047	[M+H]+	C9H8O3	1a	3.69615e+06	3.89902e+06	2.55934e+06	1.59561e+06	2.29405e+06	4.02756e+06	4.92782e+06	3.81175e+06	4.93776e+06	1.28932e+06	3.74549e+06	910100
		MEDP0510	Carnitine C2:0	FA	CAR	204.1	203.116	[M+H]+	C9H17NO4	1a	1.23966e+07	1.11842e+07	9.12807e+06	9.03106e+06	1.1415e+07	8.25918e+06	1.02936e+07	8.37456e+06	9.75094e+06	5.34311e+06	4.6419e+06	5.81933e+06
		MEDP0523	DL-Carnitine	FA	CAR	162.1	161.105	[M+H]+	C7H15NO3	1a	7.08269e+06	2.46883e+06	2.52707e+06	5.36453e+06	5.60622e+06	5.51014e+06	4.60119e+06	6.54494e+06	5.78004e+06	3.38758e+06	5.25723e+06	2.86e+06
		MEDP0529	Indole-3-acetamide	Heterocyclic compounds	Indole and Its derivatives	175.1	174.079	[M+H]+	C10H10N2O	2	367145	343561	464913	605018	629719	638871	534627	697952	501154	591192	561901	635853
		MEDP0540	7,8-dihydro-L-Biopterin	Heterocyclic compounds	Pteridines and derivatives	240.1	239.102	[M+H]+	C9H13N5O3	1a	741835	758937	673339	560422	627120	612936	744985	1.03811e+06	744029	688188	848836	677867
		MEDP0545	2-Pyrrolidinone	Heterocyclic compounds	Heterocyclic compounds	86.1	85.0528	[M+H]+	C4H7NO	2	443361	473905	429254	366440	418183	501154	408034	547121	371992	432208	683924	320434
		MEDP0560	Dihydrouracil	Nucleotide and Its metabolites	Nucleotide and Its metabolites	115	114.043	[M+H]+	C4H6N2O2	2	4.22264e+06	3.44695e+06	2.72045e+06	2.93219e+06	2.96811e+06	2.51445e+06	3.08762e+06	2.82383e+06	2.58093e+06	1.64383e+06	1.5693e+06	1.55402e+06
		MEDP0627	Isonicotinic acid	Organic acid and Its derivatives	Organic acid and Its derivatives	124	123.032	[M+H]+	C6H5NO2	3	113172	175159	87069.2	74627.1	70802	66018.6	144951	176652	142580	95680.6	108300	71760.5
		MEDP0637	Phe-Pro	Amino acid and Its metabolites	Amino acid derivatives	263.1	262.132	[M+H]+	C14H18N2O3	1a	4.73747e+06	7.69124e+06	4.48503e+06	4.02068e+06	6.45811e+06	6.36172e+06	6.10797e+06	5.46987e+06	6.0644e+06	6.02296e+06	4.88047e+06	4.28004e+06
		MEDP0658	Ethyl-dodecanoate	Alcohol and amines	Amines	229.1	228.209	[M+H]+	C14H28O2	1b	2.61544e+06	2.40686e+06	4.149e+06	4.80286e+06	4.98511e+06	3.15324e+06	2.71416e+06	4.3938e+06	2.81677e+06	2.2221e+06	2.81705e+06	2.47796e+06
		MEDP0675	2-Picoline	Heterocyclic compounds	Pteridines and derivatives	94.1	93.0578	[M+H]+	C6H7N	1b	175782	149759	144010	159527	134112	179188	132858	143678	170418	148284	150377	173815
		MEDP0677	Butylamine	Alcohol and amines	Amines	74.1	73.0891	[M+H]+	C4H11N	1b	68151.5	83092.8	110376	117648	79419.2	93110.3	45923.5	47843.2	45926.3	122874	131513	118577
		MEDP0685	Methylcysteine	Amino acid and Its metabolites	Amino acids	136.2	135.035	[M+H]+	C4H9NO2S	1b	121906	125744	119982	157439	133424	140149	189978	135356	154522	98867.8	85155.3	122865
		MEDP0700	Methyl beta-D-galactopyranoside	Carbohydrates and Its metabolites	Sugar derivatives	195.2	194.079	[M+H]+	C7H14O6	1b	2.13813e+06	2.06563e+06	2.04852e+06	1.94244e+06	4.51416e+06	4.04082e+06	1.52044e+06	1.12442e+06	1.20635e+06	840478	702950	998789
		MEDP0729	Barbituric acid	Heterocyclic compounds	Heterocyclic compounds	129	128.022	[M+H]+	C4H4N2O3	1a	247613	239185	322208	351077	294222	325226	321239	306287	318981	368229	349093	289565
		MEDP0765	3-(Methylthio)-1-propanol	Alcohol and amines	Alcohols	107	106.045	[M+H]+	C4H10OS	1b	1.3431e+06	1.33377e+06	1.39432e+06	1.35319e+06	1.42073e+06	1.25384e+06	1.43648e+06	1.46098e+06	1.41574e+06	1.49696e+06	1.30901e+06	1.54796e+06
		MEDP0792	Pyrrolidine	Heterocyclic compounds	Heterocyclic compounds	72.3	71.0735	[M+H]+	C4H9N	1a	4.66413e+06	3.4967e+06	5.22315e+06	5.21802e+06	5.77234e+06	5.3966e+06	2.55936e+06	3.16403e+06	2.54338e+06	3.41703e+06	3.0534e+06	3.48239e+06
		MEDP0821	6-Methylnicotinamide	Heterocyclic compounds	Pteridines and derivatives	137.1	136.064	[M+H]+	C7H8N2O	1a	7.65991e+06	5.88029e+06	5.42747e+06	6.16694e+06	6.33037e+06	4.91349e+06	6.58831e+06	5.14143e+06	5.32794e+06	2.85735e+06	2.02271e+06	3.09448e+06
		MEDP0849	Nα-Acetyl-L-glutamine	Amino acid and Its metabolites	Amino acid derivatives	189.1	188.183	[M+H]+	C7H12N2O4	1a	7.72253e+06	1.11614e+07	4.9372e+06	4.71315e+06	7.11733e+06	5.2683e+06	5.44114e+06	5.85081e+06	6.89332e+06	5.42091e+06	1.06915e+07	6.62178e+06
		MEDP0859	Gly-Phe	Amino acid and Its metabolites	Amino acid derivatives	223.2	222.1	[M+H]+	C11H14N2O3	1a	9.35095e+06	1.17776e+07	1.27412e+07	1.17043e+07	1.03627e+07	1.27622e+07	1.10918e+07	1.2837e+07	1.25059e+07	1.61889e+07	1.63113e+07	1.50135e+07
		MEDP0880	N-Alpha-Acetyl-L-Asparagine	Amino acid and Its metabolites	Amino acid derivatives	175.3	174.064	[M+H]+	C6H10N2O4	1a	1.97179e+07	1.56445e+07	8.86727e+06	1.06389e+07	1.12647e+07	7.56939e+06	8.38605e+06	8.85814e+06	9.77e+06	6.32702e+06	6.92273e+06	7.30409e+06
		MEDP0881	Phosphocholine	Nucleotide and Its metabolites	Nucleotide and Its metabolites	184.1	184.074	[M]+	C5H15NO4P+	1a	1.34408e+07	1.42879e+07	7.98769e+06	8.37162e+06	7.3809e+06	6.19742e+06	1.04134e+07	1.18785e+07	9.79709e+06	9.12687e+06	8.5792e+06	8.52358e+06
		MEDP0882	Thiamine-Monophosphate	Heterocyclic compounds	Heterocyclic compounds	345	345.079	[M]+	C12H18N4O4PS	1b	3.68077e+06	5.34665e+06	4.86277e+06	4.41125e+06	4.63476e+06	5.36058e+06	3.6939e+06	4.25114e+06	3.79065e+06	5.79164e+06	5.54812e+06	4.83156e+06
		MEDP0883	2,4-Dihydroxypteridine	Heterocyclic compounds	Pteridines and derivatives	165.3	164.033	[M+H]+	C6H4N4O2	1b	1.70441e+06	1.30108e+06	3.23192e+06	2.21536e+06	2.1065e+06	2.34428e+06	1.40155e+06	882487	1.1993e+06	1.30099e+06	1.78225e+06	1.53856e+06
		MEDP0886	N-Amidino-L-Aspartate	Amino acid and Its metabolites	Amino acid derivatives	176.4	175.059	[M+H]+	C5H9N3O4	1b	185996	180306	189076	168101	203871	152031	177643	170898	165823	119304	130109	90842.6
		MEDP0893	Cortisol 21-Acetate	Hormones and hormone related compounds	Hormones and hormone related compounds	405.4	404.22	[M+H]+	C23H32O6	1b	324559	384149	462958	435083	527447	454359	479344	500491	372614	574570	543807	531276
		MEDP0898	Pyridoxal	Heterocyclic compounds	Pteridines and derivatives	168.3	167.058	[M+H]+	C8H9NO3	1b	590673	583485	552431	491795	570233	536620	613584	721178	661682	416496	648464	444010
		MEDP1002	Acetylcholine	Alcohol and amines	Polyamines	146.1	145.11	[M+H]+	C7H15NO2	2	1.00829e+06	1.10264e+06	709193	599105	746754	642019	706462	655972	898892	635620	665594	641654
		MEDP1006	Creatine	Organic acid and Its derivatives	Organic acid and Its derivatives	132.1	131.07	[M+H]+	C4H9N3O2	1a	1.69903e+06	1.71144e+06	2.04358e+06	1.73362e+06	1.98149e+06	2.23336e+06	1.33632e+06	1.89886e+06	2.51415e+06	2.12014e+06	2.07895e+06	1.63966e+06
		MEDP1013	γ-Glu-Cys	Amino acid and Its metabolites	Small Peptide	251.1	250.062	[M+H]+	C8H14N2O5S	1b	1.99847e+07	1.55598e+07	1.57005e+07	1.8556e+07	1.94191e+07	1.79851e+07	2.06716e+07	2.86772e+07	2.60098e+07	2.15394e+07	2.26604e+07	2.06986e+07
		MEDP1023	Trp-Glu	Amino acid and Its metabolites	Small Peptide	334.1	333.132	[M+H]+	C16H19N3O5	1b	863179	822798	975658	963784	836488	1.12789e+06	987607	1.14163e+06	1.00247e+06	932446	1.1093e+06	924237
		MEDP1029	Hispidol	Heterocyclic compounds	Heterocyclic compounds	255.1	254.058	[M+H]+	C15H10O4	2	1.98548e+06	1.31426e+06	1.44573e+06	1.42598e+06	1.55806e+06	1.45469e+06	1.73464e+06	1.90525e+06	1.73318e+06	1.16644e+06	1.33354e+06	1.31416e+06
		MEDP1033	Benzaldehyde	Benzene and substituted derivatives	Benzene and substituted derivatives	107	106.042	[M+H]+	C7H6O	2	1.03163e+07	8.60704e+06	1.08754e+07	9.63924e+06	1.60165e+07	9.72227e+06	8.45434e+06	6.51002e+06	8.46405e+06	6.81342e+06	1.16416e+07	6.60301e+06
		MEDP1045	Biliverdin	Tryptamines,Cholines,Pigments	Pigments	583.2	582.248	[M+H]+	C33H34N4O6	1a	3.41464e+06	2.72222e+06	2.41166e+06	2.38515e+06	2.40876e+06	2.08244e+06	2.62599e+06	2.6883e+06	2.14617e+06	1.38258e+06	1.48251e+06	1.51838e+06
		MEDP1059	2-Picolinic Acid	Heterocyclic compounds	Pteridines and derivatives	124.1	123.032	[M+H]+	C6H5NO2	2	4.65614e+06	1.77115e+06	5.62435e+06	1.98606e+06	2.41826e+06	3.40166e+06	4.17601e+06	2.60225e+06	3.7672e+06	2.19712e+06	3.7033e+06	1.63003e+06
		MEDP1060	Hydroxyquinoline	Heterocyclic compounds	Heterocyclic compounds	146.1	145.053	[M+H]+	C9H7NO	2	1.27381e+06	2.35012e+06	965899	1.08914e+06	1.23165e+06	1.25576e+06	1.49671e+06	1.83708e+06	2.15839e+06	1.4512e+06	1.44496e+06	1.67378e+06
		MEDP1070	Gly-Val	Amino acid and Its metabolites	Small Peptide	175.1	174.1	[M+H]+	C7H14N2O3	1b	1.60943e+07	1.68392e+07	1.23579e+07	1.37658e+07	1.44579e+07	1.27612e+07	1.05692e+07	1.02804e+07	9.43938e+06	6.01141e+06	6.80752e+06	5.12791e+06
		MEDP1077	2'-O-methyladenosine	Nucleotide and Its metabolites	Nucleotide and Its metabolites	282	281.112	[M+H]+	C11H15N5O4	3	1.60092e+06	1.51346e+06	941180	689012	913433	752190	1.19972e+06	1.32155e+06	1.23054e+06	940880	1.20785e+06	966143
		MEDP1080	Gly-Trp	Amino acid and Its metabolites	Small Peptide	262.1	261.111	[M+H]+	C13H15N3O3	1b	293333	293345	400711	334714	288404	345581	310119	453259	307223	342758	380033	325477
		MEDP1083	Oxypurinol	Nucleotide and Its metabolites	Nucleotide and Its metabolites	153	152.033	[M+H]+	C5H4N4O2	1a	1.16537e+06	1.0457e+06	1.02365e+06	985655	1.04697e+06	934979	1.09252e+06	1.15425e+06	1.38179e+06	624337	824877	542040
		MEDP1084	Carnitine C12:0	FA	CAR	344.3	343.272	[M+H]+	C19H37NO4	2	9.25707e+06	1.07904e+07	7.85529e+06	7.79929e+06	1.13848e+07	7.86761e+06	1.1823e+07	1.17156e+07	1.59402e+07	1.17883e+07	1.13101e+07	1.49881e+07
		MEDP1085	Tauro-beta-muricholic acid	Bile acids	Bile acids	498.3	515.292	[M-H2O+H]+	C26H45NO7S	1a	146263	118247	146183	147820	141176	171310	137064	115790	92369.2	126990	137541	110402
		MEDP1093	Allopurinol	Nucleotide and Its metabolites	Nucleotide and Its metabolites	137	136.038	[M+H]+	C5H4N4O	2	2.04906e+07	1.55607e+07	5.9215e+06	5.23885e+06	4.77977e+06	1.11011e+07	1.76877e+06	3.43649e+06	1.755e+06	3.06535e+06	2.86747e+06	2.98575e+06
		MEDP1095	Glycine dehydrocholic acid	Bile acids	Bile acids	460.3	459.262	[M+H]+	C26H37NO6	1b	6.1535e+06	6.89417e+06	2.79144e+06	2.44832e+06	1.48448e+06	1.10115e+06	3.91413e+06	4.66144e+06	9.43906e+06	9.63823e+06	1.11479e+07	6.62462e+06
		MEDP1096	PC(12:0/12:0)	GP	PC	548.4	565.374	[M-H2O+H]+	C28H56NO8P	2	105656	111956	180505	162337	210358	194115	127630	189592	118812	206698	225476	160636
		MEDP1097	MG(18:2/0:0/0:0)	GL	MG	355	354.277	[M+H]+	C21H38O4	1a	224718	380196	134888	103505	192491	325442	260849	65788.6	175609	33607.8	197904	56989.8
		MEDP1098	Methoxyindoleacetic Acid	Heterocyclic compounds	Indole and Its derivatives	206.1	205.074	[M+H]+	C11H11NO3	1a	306436	553724	192360	4.68219e+06	684187	415289	433944	373260	288393	181535	369555	182150
		MEDP1100	2-Aminomethylpyrimidine	Nucleotide and Its metabolites	Nucleotide and Its metabolites	110.1	109.064	[M+H]+	C5H7N3	2	2.11715e+06	2.93754e+06	2.80599e+06	2.29263e+06	2.02881e+06	3.386e+06	2.07794e+06	2.29701e+06	2.38199e+06	1.98358e+06	3.17817e+06	2.38309e+06
		MEDP1127	1-acetylindole	Heterocyclic compounds	Indole and Its derivatives	160.1	159.068	[M+H]+	C10H9NO	3				1.51523e+06			1.73016e+06	1.64631e+06	1.59116e+06	1.40184e+06	1.13588e+06	1.51494e+06
		MEDP1132	3-Carboxypropyltrimethylammonium	Organic acid and Its derivatives	Organic acid and Its derivatives	146.1	145.11	[M+H]+	C7H15NO2	2	148177	146592	121370	112228	144972	94974.4	89057.2	108312	101242	77831.5	81653.5	62588.7
		MEDP1137	Malvidin	Others	Others	331.1	330.074	[M+H]+	C17H14O7	2	500822	603546	669069	575889	496720	677221	547862	619385	686429	652579	860079	653519
		MEDP1139	Linoleylethanolamide	Alcohol and amines	Amines	324.3	323.282	[M+H]+	C20H37NO2	2	1.77125e+07	1.93107e+07	1.34046e+07	1.127e+07	1.48951e+07	1.67844e+07	1.48122e+07	1.15617e+07	1.74261e+07	8.90169e+06	2.08232e+07	7.23582e+06
		MEDP1141	2,6-di-tert-butyl-1,4-benzoquinone	Benzene and substituted derivatives	Benzene and substituted derivatives	221.2	220.146	[M+H]+	C14H20O2	1b	2.39805e+07	3.18082e+07	2.1927e+07	4.46189e+06	6.7559e+06	6.83552e+06	1.03426e+07	1.00106e+07	1.49137e+07	7.39711e+06	2.02514e+07	6.74011e+06
		MEDP1161	Creatine phosphate	Nucleotide and Its metabolites	Nucleotide and Its metabolites	212	211.036	[M+H]+	C4H10N3O5P	1b	241818	284905	257954	262074	315423	279482	277950	277670	277187	270227	264879	275167
		MEDP1163	Palmitoylethanolamide	Alcohol and amines	Amines	298.3	299.267	[M+H]+	C18H37NO2	3	4.11816e+06	3.98046e+06	3.41626e+06	4.64987e+06	4.2275e+06	4.29272e+06	4.42343e+06	5.34905e+06	2.54979e+06	7.8597e+06	4.33568e+06	4.13644e+06
		MEDP1166	PC(16:0/2:0)	GP	PC	538.3	537.343	[M+H]+	C26H52NO8P	2	133876	198504	170822	37645.3	51519.6	63027.6	50978.9	46203.6	74688.2	51321.1	116533	48760.3
		MEDP1168	1-Aminocyclopropane-1-carboxylic acid	Organic acid and Its derivatives	Organic acid and Its derivatives	102	101.048	[M+H]+	C4H7NO2	3	349176	458202	273696	270427	349239	545187	494019	298958	358413	124511	317481	133997
		MEDP1177	N-Methyl-α-aminoisobutyric acid	Amino acid and Its metabolites	Amino acid derivatives	235.2	117.079	[2M+H]+	C5H11NO2	2	103336	110380	102696	115772	105587	78455	115775	129587	123827	108538	93113.2	102708
		MEDP1183	N-Acetylcadaverine	Alcohol and amines	Polyamines	145.1	144.126	[M+H]+	C7H16N2O	2	140802	129560	140199	120113	115879	119329	149139	119387	126610	137579	145735	114833
		MEDP1186	Methyl-2-pyrrolidone-5-carboxylate	Aldehyde,Ketones,Esters	Esters	144.1	143.058	[M+H]+	C6H9NO3	2	2.28865e+06	2.28e+06	1.09333e+06	1.0942e+06	1.25613e+06	1.12052e+06	1.25834e+06	1.17156e+06	1.50923e+06	1.02762e+06	1.91448e+06	1.13932e+06
		MEDP1188	Testosterone cypionate	Hormones and hormone related compounds	Hormones and hormone related compounds	413.3	412.298	[M+H]+	C27H40O3	3	2.0363e+07	2.18371e+07	2.0973e+07	1.7608e+07	2.17047e+07	1.86354e+07	1.61819e+07	2.01043e+07	2.08943e+07	1.49837e+07	1.98232e+07	1.50118e+07
		MEDP1193	Flavin Single Nucleotide(FMN)	CoEnzyme and vitamins	CoEnzyme and vitamins	457.1	456.105	[M+H]+	C17H21N4O9P	1b	1.2937e+06	1.73418e+06	1.04152e+06	648494	1.12951e+06	904105	835727	1.29539e+06	1.19647e+06	843522	1.17262e+06	760380
		MEDP1196	Biotinamide	Alcohol and amines	Polyamines	244.1	243.104	[M+H]+	C10H17N3O2S	3	2.79544e+06	3.24473e+06	2.89874e+06	2.54942e+06	2.91857e+06	2.89148e+06	2.57225e+06	3.19401e+06	3.32935e+06	2.37301e+06	3.31167e+06	2.38904e+06
		MEDP1197	Hypotaurocyamine	Alcohol and amines	Polyamines	152	151.042	[M+H]+	C3H9N3O2S	3	382594	378776	274671	410197	381792	264979	288942	331714	282392	211888	322078	283592
		MEDP1202	5'-Deoxy-5'-fluoroadenosine	Nucleotide and Its metabolites	Nucleotide and Its metabolites	270.1	269.092	[M+H]+	C10H12FN5O3	3	3.89427e+06	3.46601e+06	3.34364e+06	2.13674e+06	1.58472e+06	1.63276e+06	5.27061e+06	4.58032e+06	8.29449e+06	7.20636e+06	6.63608e+06	5.18381e+06
		MEDP1203	(1R,6S)-6-amino-5-oxocyclohexyl-2-ene-1-carboxylic-acid-ester	Aldehyde,Ketones,Esters	Esters	156.1	155.058	[M+H]+	C7H9NO3	3	378378	511522	130686	103696	319563	127480	196227	190091	156353	138093	147099	319529
		MEDP1211	N-acetylpyrrolidine	Heterocyclic compounds	Heterocyclic compounds	114.1	113.084	[M+H]+	C6H11NO	3	1.05362e+07	7.54586e+06	8.75077e+06	8.42403e+06	8.36769e+06	9.40676e+06	1.09701e+07	1.11449e+07	9.44245e+06	8.31426e+06	7.95758e+06	7.01772e+06
		MEDP1212	1,3-Dicyclohexylurea	Alcohol and amines	Polyamines	225.2	224.189	[M+H]+	C13H24N2O	2	1.07255e+07	1.25634e+07	6.37081e+06	6.5754e+06	6.6792e+06	5.67364e+06	8.32772e+06	8.22341e+06	8.01949e+06	9.59297e+06	7.42314e+06	7.97188e+06
		MEDP1218	3-Amino-2-naphthoic acid	Benzene and substituted derivatives	Phenolic acids	170.1	187.063	[M-H2O+H]+	C11H9NO2	2	1.38532e+07	1.38877e+07	1.38001e+07	1.35569e+07	1.3588e+07	1.36999e+07	1.39988e+07	1.41911e+07	1.40069e+07	1.39444e+07	1.38387e+07	1.38518e+07
		MEDP1225	Urobilinogen	Tryptamines,Cholines,Pigments	Pigments	593.3	592.326	[M+H]+	C33H44N4O6	2	478762	408952	443865	443567	405339	248665	277136	169471	252797	266810	483153	238690
		MEDP1228	Heterodendrin	Others	Others	262.1	261.121	[M+H]+	C11H19NO6	3	2.1635e+06	1.74226e+06	4.14078e+06	4.03649e+06	4.18975e+06	4.53899e+06	3.63509e+06	2.99542e+06	2.62849e+06	5.49317e+06	5.56636e+06	5.62444e+06
		MEDP1233	D-urobilinogen	Tryptamines,Cholines,Pigments	Pigments	591.3	590.31	[M+H]+	C33H42N4O6	2	474203	401748	353911	276700	337147	328594	394648	494845	403829	474168	287110	327541
		MEDP1234	Dopaquinone	Benzene and substituted derivatives	Benzene and substituted derivatives	196.1	195.053	[M+H]+	C9H9NO4	3	1.92754e+07	1.62349e+07	2.60372e+07	2.45059e+07	2.84729e+07	3.04865e+07	3.01048e+07	1.72437e+07	1.47909e+07	3.09937e+07	3.34838e+07	2.72443e+07
		MEDP1246	2,4-diacetamino-2,4,6-triphenoxy-D-mannopyranose	Carbohydrates and Its metabolites	Sugar derivatives	247.1	246.122	[M+H]+	C10H18N2O5	2	108681	124301	135592	140244	167994	169477	208945	358825	162836	174131	247529	230873
		MEDP1251	2-Mercaptobenzothiazole	Heterocyclic compounds	Heterocyclic compounds	168	166.986	[M+H]+	C7H5NS2	2	4.31576e+07	3.13006e+07	2.68717e+07	2.55285e+07	2.50816e+07	2.79961e+07	2.70254e+07	2.25783e+07	2.38062e+07	1.29611e+07	1.85013e+07	1.38906e+07
		MEDP1260	Menadione-9	Benzene and substituted derivatives	Benzene and substituted derivatives	785.6	784.616	[M+H]+	C56H80O2	3	1.59574e+06	1.67839e+06	2.14442e+06	2.10292e+06	2.06674e+06	2.14799e+06	2.06072e+06	2.20165e+06	2.06107e+06	2.4344e+06	2.24122e+06	2.53009e+06
		MEDP1272	20,26-dihydroxyecdysone	Hormones and hormone related compounds	Hormones and hormone related compounds	497.3	496.304	[M+H]+	C27H44O8	3	784.802	2760.18	7225.25	5707.05	10461.7	5740.45	24765.2	15088.8	31045.5	18155.6	29324.2	3296.16
		MEDP1273	10-deoxyformamycin	Others	Others	454.3	453.309	[M+H]+	C25H43NO6	2	2.06892e+07	2.99436e+07	2.68456e+07	2.15433e+07	3.44512e+07	3.87095e+07	2.89556e+07	2.62925e+07	2.60639e+07	8.87524e+06	2.5626e+07	8.08026e+06
		MEDP1274	(4Z,7Z,10Z,13Z,16Z,19Z)-Eicosahexaenoate	Aldehyde,Ketones,Esters	Esters	357.3	356.272	[M+H]+	C24H36O2	3	8.29157e+07	7.59756e+07	8.15761e+07	5.32181e+07	6.67186e+07	1.07446e+08	9.74919e+07	8.53485e+07	1.02763e+08	2.35397e+07	5.68327e+07	1.76278e+07
		MEDP1280	S-Adenosyl-L-Methionine	Amino acid and Its metabolites	Amino acid derivatives	399.1	398.137	[M+H]+	C15H22N6O5S	1b	545641	1.06648e+06	1.42889e+06	1.32511e+06	1.75486e+06	1.92394e+06	3.72348e+06	2.8223e+06	4.17244e+06	2.30821e+06	3.59165e+06	1.17084e+06
		MEDP1288	Chrysophanol	Benzene and substituted derivatives	Benzene and substituted derivatives	255.1	254.058	[M+H]+	C15H10O4	2	4.01999e+06	6.43312e+06	2.26722e+06	1.52928e+06	1.43264e+06	2.21896e+06	3.49016e+06	5.22859e+06	4.00032e+06	4.20506e+06	7.08044e+06	3.85595e+06
		MEDP1294	Leu-Gly	Amino acid and Its metabolites	Small Peptide	189.1	188.116	[M+H]+	C8H16N2O3	1a	1.34646e+07	1.10488e+07	1.45299e+07	1.25566e+07	2.17433e+07	1.29597e+07	1.11064e+07	8.43808e+06	1.1219e+07	8.86679e+06	1.50668e+07	8.88704e+06
		MEDP1295	Cytarabine	Nucleotide and Its metabolites	Nucleotide and Its metabolites	244.1	243.086	[M+H]+	C9H13N3O5	2	6.17786e+06	6.28606e+06	3.09076e+06	3.07467e+06	4.2713e+06	3.64909e+06	5.03146e+06	6.41598e+06	6.08408e+06	4.18817e+06	5.38047e+06	1.76455e+06
		MEDP1298	Pregnanetriol	Alcohol and amines	Alcohols	337.3	336.266	[M+H]+	C21H36O3	3	2.09676e+06	1.24984e+06	1.39525e+06	1.57778e+06	800509	1.12355e+06	1.98621e+06	965098	1.02521e+06	822327	997652	1.295e+06
		MEDP1321	LPC(0:0/22:5)	GP	LPC	570.3	569.348	[M+H]+	C30H52NO7P	2	604238	806717	503759	427304	487570	577450	691651	684542	690169	415751	823891	459534
		MEDP1325	LPC(22:6/0:0)	GP	LPC	568.3	567.332	[M+H]+	C30H50NO7P	2	353475	349732	213461	140465	117577	157735	280411	167031	271097	105230	241613	86407.4
		MEDP1332	LPC(20:3/0:0)	GP	LPC	546.3	545.348	[M+H]+	C28H52NO7P	2	5.29913e+06	4.73708e+06	2.76717e+06	2.07171e+06	2.24543e+06	2.0652e+06	3.22842e+06	2.11126e+06	3.92159e+06	1.30584e+06	3.66713e+06	1.00012e+06
		MEDP1339	LPC(18:1/0:0)	GP	LPC	522.3	521.348	[M+H]+	C26H52NO7P	1a	1.28532e+06	838971	330711	873341	1.25218e+06	440037	382518	1.43519e+06	1.2876e+06	519383	1.21981e+06	515874
		MEDP1341	LPC(18:2/0:0)	GP	LPC	520.3	519.332	[M+H]+	C26H50NO7P	1a	240274	370084	210271	156946	315130	318464	306644	163927	242901	55052.2	235634	66128.8
		MEDP1345	LPC(18:3/0:0)	GP	LPC	518.3	517.317	[M+H]+	C26H48NO7P	2	236342	362985	201701	149635	254428	345137	313341	147210	236315	66403.6	239246	59119.7
		MEDP1356	Shinorine	Amino acid and Its metabolites	Amino acid derivatives	333.1	332.122	[M+H]+	C13H20N2O8	3	2.90412e+06	3.59992e+06	2.18613e+06	1.37463e+06	2.47955e+06	3.43359e+06	2.699e+06	1.5587e+06	2.41702e+06	822770	2.8701e+06	680346
		MEDP1360	Mycosporine-glycine	Amino acid and Its metabolites	Amino acid derivatives	246.1	245.09	[M+H]+	C10H15NO6	2	402760	428148	462514	505309	459617	479486	408813	494652	567832	627349	547186	497378
		MEDP1373	Carnitine C22:2	FA	CAR	480.4	479.397	[M+H]+	C29H53NO4	2	253468	311953	361030	322596	391916	261234	384904	290156	416762	484986	525057	428306
		MEDP1380	Carnitine C20:1	FA	CAR	454.4	453.382	[M+H]+	C27H51NO4	2	57590	47713.8	38185.6	22854.2	46595.9	61848.2	49412.2	52114.1	56334.8	21072	36284.3	10772.6
		MEDP1401	Carnitine C14-OH	FA	CAR	388.3	387.298	[M+H]+	C21H41NO5	2	1.31337e+06	1.0353e+06	1.29407e+06	910312	1.10657e+06	1.93928e+06	1.71626e+06	1.44327e+06	1.51427e+06	412900	937337	296579
		MEDP1402	Carnitine C14:1-OH	FA	CAR	386.3	385.283	[M+H]+	C21H39NO5	2	117468	865976	1.3261e+06	249968	1.75002e+06	324824	487790	2.50208e+06	477062	218423	412473	323576
		MEDP1412	Carnitine C13:1	FA	CAR	356.3	355.272	[M+H]+	C20H37NO4	3	832556	395201	615051	527757	489273	761646	896364	1.16684e+06	824922	580191	761629	569751
		MEDP1434	Carnitine C4:DC	FA	CAR	262.1	261.121	[M+H]+	C11H19NO6	3	48728.9	55984.7	114883	95746.9	129266	139688	378477	250268	448196	226310	315733	196149
		MEDP1438	Carnitine C6:1	FA	CAR	258.2	257.163	[M+H]+	C13H23NO4	3	773378	796253	786548	684676	680993	661024	779310	969497	743492	746012	943868	768373
		MEDP1441	Carnitine C5:1	FA	CAR	244.2	243.147	[M+H]+	C12H21NO4	2	59565.4	70461.6	114911	70865.4	62955.6	106267	35037.5	52842.7	95290.1	57581.9	59493.2	93143.9
		MEDP1452	MG(22:5/0:0/0:0)	GL	MG	405.3	404.292	[M+H]+	C25H40O4	2	455493	453110	346272	401957	359050	286456	275553	398844	302524	269220	327548	257315
		MEDP1453	MG(0:0/20:5/0:0)	GL	MG	377.3	376.261	[M+H]+	C23H36O4	2	66815.4	135750	36053.2	1.22213e+06	90612	35258.6	52602.3	61966	82053	28058.4	62123.1	28317
		MEDP1454	MG(20:5/0:0/0:0)	GL	MG	377.3	376.261	[M+H]+	C23H36O4	2	2.10181e+06	3.77248e+06	1.63654e+06	2.05784e+06	1.81315e+06	1.15701e+06	1.65303e+06		2.15814e+06	990170	1.96004e+06	443802
		MEDP1455	MG(20:4/0:0/0:0)	GL	MG	379.3	378.276	[M+H]+	C23H38O4	2	2.14468e+06	3.6771e+06	1.02094e+06	2.08423e+06	1.75618e+06	1.29035e+06	1.52464e+06	1.73261e+06	2.14848e+06	948591	1.93145e+06	411517
		MEDP1465	(2S,3S)-butane-2,3-diol	Alcohol and amines	Alcohols	73.1	90.0681	[M-H2O+H]+	C4H10O2	3	635636	513561	181216	1.88778e+06	838817	191873	345397	1.12249e+06	927694	268456	555414	275864
		MEDP1466	Ureidosuccinic acid	Amino acid and Its metabolites	Amino acid derivatives	177	176.043	[M+H]+	C5H8N2O5	1b	93467.8	83204.8	57930.3	85085.7	66938	70072.7	74413.5	79509.5	83746.9	41877.9	42906.8	53453.8
		MEDP1468	Pantothenol	CoEnzyme and vitamins	CoEnzyme and vitamins	206	205.131	[M+H]+	C9H19NO4	1b	345695	272669	460738	408299	407369	406360	530892	404586	421322	400739	313795	328784
		MEDP1469	Isoprenaline	Hormones and hormone related compounds	Hormones and hormone related compounds	212.1	211.121	[M+H]+	C11H17NO3	3	10805.4	35785.9	13223.1	13202.9	10742.9	6003.13	19504.4	11936.2	17298.2	13125.2	16705.7	10172.7
		MEDP1472	N'-Methyl-2-pyridone-5-carboxamide	Heterocyclic compounds	Pteridines and derivatives	153	152.059	[M+H]+	C7H8N2O2	1a	346524	456780	460507	418393	437920	566391	386763	441381	560857	613414	679550	476519
		MEDP1488	SDMA	Organic acid and Its derivatives	Organic acid and Its derivatives	203	202.143	[M+H]+	C8H18N4O2	1a	467743	504956	404852	326084	573781	398513	560926	556707	725654	615944	594878	707139
		MEDP1490	Cis-4-Hydroxy-L-Proline	Amino acid and Its metabolites	Amino acid derivatives	132	131.058	[M+H]+	C5H9NO3	1a	4.34628e+06	5.06702e+06	5.36274e+06	5.8939e+06	6.31012e+06	4.8062e+06	5.69375e+06	5.90962e+06	5.78505e+06	6.79588e+06	7.02764e+06	7.11242e+06
		MEDP1491	Methylguanidine	Alcohol and amines	Amines	74.1	109.041	[M-HCl+H]+	C2H8ClN3	1b	1.27831e+06	1.08026e+06	1.36453e+06	1.07272e+06	980127	1.42836e+06	1.63197e+06	1.66494e+06	1.64487e+06	1.67555e+06	2.16449e+06	1.46943e+06
		MEDP1506	Leu-Val	Amino acid and Its metabolites	Small Peptide	231	230.163	[M+H]+	C11H22N2O3	1b	127249	104800	117897	152523	124446	143178	155340	124455	135685	123512	111353	86082.5
		MEDP1507	Phe-Asn	Amino acid and Its metabolites	Small Peptide	280	279.122	[M+H]+	C13H17N3O4	1b	1.48534e+07	1.47198e+07	1.13093e+07	1.18171e+07	1.13742e+07	9.96095e+06	1.43717e+07	1.8474e+07	1.57552e+07	1.56399e+07	2.0234e+07	2.94564e+07
		MEDP1508	Phe-Met	Amino acid and Its metabolites	Small Peptide	297	296.119	[M+H]+	C14H20N2O3S	1a	650536	594059	568590	540474	665031	555686	376167	541901	403709	503714	755138	254252
		MEDP1509	Glu-Met	Amino acid and Its metabolites	Small Peptide	279	278.094	[M+H]+	C10H18N2O5S	1b	844829	776584	521758	437612	606289	532319	539666	789177	548323	558387	716038	812469
		MEDP1511	Met-Glu	Amino acid and Its metabolites	Small Peptide	279	278.094	[M+H]+	C10H18N2O5S	1b	6.01896e+06	5.95328e+06	5.23016e+06	4.84378e+06	6.40105e+06	5.56438e+06	3.74475e+06	4.28913e+06	3.71005e+06	2.50528e+06	3.72816e+06	2.79334e+06
		MEDP1512	Phe-Val	Amino acid and Its metabolites	Small Peptide	265	264.147	[M+H]+	C14H20N2O3	1b	2.24944e+06	2.15556e+06	2.01338e+06	1.68906e+06	2.58478e+06	2.08399e+06	1.48565e+06	1.64366e+06	1.39115e+06	927379	1.45632e+06	959228
		MEDP1638	Cortexolone	Hormones and hormone related compounds	Hormones and hormone related compounds	347.2	346.214	[M+H]+	C21H30O4	1a	3.81157e+06	3.28336e+06	3.0029e+06	2.80358e+06	3.55316e+06	2.75929e+06	2.70864e+06	4.00538e+06	2.61141e+06	2.65485e+06	4.06712e+06	4.69528e+06
		MEDP1646	Caldine	Alcohol and amines	Amines	132.2	131.142	[M+H]+	C6H17N3	1b	52077.9	88612.9	113646	64892.9	83414.4	83570.8	87836.5	89141.3	152076	109341	75696.3	88650.2
		MEDP1647	2-Amino-1-phenylethanol	Alcohol and amines	Alcohols	138.1	137.084	[M+H]+	C8H11NO	1a	698712	1.66822e+06	658876	496119	645572	622496	993771	1.1134e+06	1.08504e+06	740327	848258	565052
		MEDP1649	3-Methoxy-L-Tyrosine	Amino acid and Its metabolites	Amino acid derivatives	212.1	211.21	[M+H]+	C10H13NO4	1b	55668	38913.8	22118.8	28568.9	18069.3	38194	25623	32665.7	28318.4	67987.5	51138.5	29074.2
		MEDP1651	MG(18:1/0:0/0:0)	GL	MG	357.3	356.293	[M+H]+	C21H40O4	1a	84083	90138.5	100901	79547.8	116877	75431.5	83656.1	87580.8	86397.5	87347	130265	108246
		MEDP1653	Glu-Glu	Amino acid and Its metabolites	Small Peptide	277.1	276.096	[M+H]+	C10H16N2O7	3	313198	443970	93718.5	4.03388e+06	383327	182319	143911	304258	223268	63097	160053	56764.2
		MEDP1655	21-Deoxycortisol	Hormones and hormone related compounds	Hormones and hormone related compounds	347.2	346.214	[M+H]+	C21H30O4	2	2.14704e+06	2.44507e+06	1.04284e+06	1.59442e+06	2.05309e+06	2.11747e+06	2.47449e+06	2.5107e+06	2.31305e+06	930307	2.69587e+06	1.82936e+06
		MEDP1656	Carnitine C16-OH	FA	CAR	416.3	415.33	[M+H]+	C23H45NO5	3	755804	656587	896819	552404	988800	676855	993359	637382	983945	712548	772286	539344
		MEDP1657	LPC(O-16:0)	GP	LPC-O	482.4	481.353	[M+H]+	C24H52NO6P	2	1.62113e+06	1.21319e+06	1.0308e+06	937408	1.10725e+06	1.01747e+06	1.66363e+06	1.79625e+06	1.68649e+06	802745	939758	738836
		MEDP1658	LPC(O-18:1)	GP	LPC-O	508.4	507.369	[M+H]+	C26H54NO6P	2	2.14835e+07	2.39763e+07	1.50368e+07	1.15184e+07	1.62973e+07	1.80587e+07	1.35211e+07	1.39654e+07	1.36485e+07	6.2935e+06	1.57069e+07	4.83134e+06
		MEDP1663	N,N-Dimethylarginine	Amino acid and Its metabolites	Amino acid derivatives	203.1	202.143	[M+H]+	C8H18N4O2	1b	374227	487269	364859	304795	473120	621168	531689	490884	444955	160187	425118	128907
		MEDP1664	Glu-Leu-Arg	Amino acid and Its metabolites	Small Peptide	417.2	416.238	[M+H]+	C17H32N6O6	3	3.10977e+06	3.95401e+06	4.65545e+06	5.4382e+06	5.35041e+06	4.80667e+06	5.23279e+06	5.8039e+06	5.44611e+06	6.02406e+06	7.03479e+06	6.34436e+06
		MEDP1668	Leu-Ala-Val	Amino acid and Its metabolites	Small Peptide	302.2	301.2	[M+H]+	C14H27N3O4	2	1.0393e+06	1.29732e+06	932012	851456	867568	998455	1.37353e+06	1.62932e+06	1.58278e+06	1.22386e+06	1.63602e+06	1.22064e+06
		MEDP1670	Gly-Gly-Phe	Amino acid and Its metabolites	Small Peptide	280.1	279.122	[M+H]+	C13H17N3O4	2	3.75352e+06	3.66621e+06	1.60964e+06	1.40714e+06	1.87124e+06	2.81582e+06	1.3665e+06	3.28754e+06	2.84946e+06	2.24225e+06	1.89584e+06	2.43884e+06
		MEDP1671	Glu-Glu-Ile	Amino acid and Its metabolites	Small Peptide	390.2	389.18	[M+H]+	C16H27N3O8	3	1.79048e+06	1.30433e+06	1.21765e+06	1.38378e+06	1.66636e+06	1.17312e+06	1.31959e+06	1.48879e+06	1.06753e+06	992952	996579	935546
		MEDP1672	Leu-Leu-Glu	Amino acid and Its metabolites	Small Peptide	374.2	373.221	[M+H]+	C17H31N3O6	2	4.98491e+06	4.00752e+06	3.91714e+06	3.86217e+06	3.94832e+06	3.12999e+06	2.2263e+06	2.73341e+06	1.93871e+06	1.34542e+06	1.92715e+06	1.74238e+06
		MEDP1673	Ile-Ile-Thr	Amino acid and Its metabolites	Small Peptide	346.2	345.226	[M+H]+	C16H31N3O5	3	1.17199e+06	1.25978e+06	791554	765353	997741	1.00402e+06	1.08673e+06	1.98224e+06	1.49565e+06	1.26632e+06	1.85918e+06	1.89558e+06
		MEDP1674	Val-Val-Val	Amino acid and Its metabolites	Small Peptide	316.222	315.216	[M+H]+	C15H29N3O4	1b	2.59369e+06	2.90137e+06	1.9982e+06	1.71829e+06	2.50406e+06	2.04222e+06	1.38873e+06	2.75423e+06	1.9214e+06	1.86915e+06	2.56175e+06	2.68432e+06
		MEDP1676	Phe-Val-Asp	Amino acid and Its metabolites	Small Peptide	380.2	379.174	[M+H]+	C18H25N3O6	3	1.33027e+06	1.2028e+06	784233	851399	867243	746839	679822	1.06432e+06	1.08025e+06	757866	1.51378e+06	1.48622e+06
		MEDP1677	Trp-Ala-Asp	Amino acid and Its metabolites	Small Peptide	391.2	390.154	[M+H]+	C18H22N4O6	2	1.00181e+06	840824	854323	876579	780252	631841	807772	862434	917710	623386	741073	1.40811e+06
		MEDP1678	Thr-Val-Leu	Amino acid and Its metabolites	Small Peptide	332.2	331.211	[M+H]+	C15H29N3O5	2	662248	554254	416001	407921	469705	546062	578676	530939	691233	265867	482607	308225
		MEDP1679	Glu-Val-Phe	Amino acid and Its metabolites	Small Peptide	394.2	393.19	[M+H]+	C19H27N3O6	3	3.7033e+06	3.6704e+06	1.2111e+06	1.50253e+06	1.8802e+06	2.48292e+06	1.92317e+06	1.62774e+06	2.23335e+06	1.33152e+06	2.26562e+06	1.27935e+06
		MEDP1680	Thr-Leu-Ile	Amino acid and Its metabolites	Small Peptide	346.2	345.226	[M+H]+	C16H31N3O5	3	626714	695614	456709	425879	911112	628323	570217	1.01269e+06	654690	518577	458544	1.73775e+06
		MEDP1681	Leu-Gly-Leu	Amino acid and Its metabolites	Small Peptide	302.2	301.2	[M+H]+	C14H27N3O4	2	6.90522e+06	9.35817e+06	7.9316e+06	7.48096e+06	7.81113e+06	7.39944e+06	6.16585e+06	6.33925e+06	7.69638e+06	6.27283e+06	8.35584e+06	5.8123e+06
		MEDP1682	Leu-Gly-Phe	Amino acid and Its metabolites	Small Peptide	336.2	335.185	[M+H]+	C17H25N3O4	2	1.36364e+06	997761	1.67035e+06	1.98753e+06	2.10773e+06	1.48376e+06	1.3687e+06	1.96561e+06	1.2439e+06	1.01899e+06	1.38148e+06	994160
		MEDP1683	Leu-Leu-Leu	Amino acid and Its metabolites	Small Peptide	358.3	357.263	[M+H]+	C18H35N3O4	2	2.5923e+06	1.60506e+06	857002	1.94667e+06	1.36311e+06	1.13234e+06	1.53365e+06	2.77246e+06	1.66895e+06	907086	2.1648e+06	1.44202e+06
		MEDP1692	LPC(0:0/15:0)	GP	LPC	482.3	481.317	[M+H]+	C23H48NO7P	2	2.65823e+06	2.63886e+06	710997	1.73722e+06	829767	650274	543888	1.13983e+06	1.65196e+06	779907	1.25269e+06	2.09406e+06
		MEDP1694	Pyridine	Heterocyclic compounds	Pteridines and derivatives	80	79.0422	[M+H]+	C5H5N	3	377999	306119	331712	171143	461211	712978	490444	488800	393008	108821	337752	110557
		MEDP1703	Methyldopa	Amino acid and Its metabolites	Amino acid derivatives	212.1	211.084	[M+H]+	C10H13NO4	1b	23540	33143.6	24206.5	16368.6	27886.4	28523.1	34401.7	23762	29050.6	23147.5	31692.7	23240.4
		MEDP1705	(E)-Guggulsterone	CoEnzyme and vitamins	CoEnzyme and vitamins	313.2	312.209	[M+H]+	C21H28O2	1b	4.35357e+06	2.29032e+06	2.38556e+06	2.59938e+06	2.28381e+06	2.96969e+06	2.26485e+06	3.25886e+06	1.80642e+06	3.86114e+06	4.04879e+06	2.21071e+06
		MEDP1718	2-O-Methylcytosine	Heterocyclic compounds	Heterocyclic compounds	126.1	125.059	[M+H]+	C5H7N3O	1a	231618	178026	272524	126333	238202	447282	324048	182842	215068	66923.7	108890	54402.3
		MEDP1719	2'-O-Methylguanosine	Nucleotide and Its metabolites	Nucleotide and Its metabolites	298.1	297.107	[M+H]+	C11H15N5O5	1a	72956.2	108273	48221.8	70855.6	77510.9	111381	87593.7	83649.6	69880.7	72953.3	101429	93492.3
		MEDP1723	3-Amino-2-piperidinone	Heterocyclic compounds	Heterocyclic compounds	115.1	114.079	[M+H]+	C5H10N2O	1b	744042	755095	982816	831264	878368	1.09969e+06	289661	337369	382248	302546	390197	217994
		MEDP1735	2,6-Diamino-5-hydroxyhexanoic acid	Amino acid and Its metabolites	Amino acid derivatives	163.1	162.1	[M+H]+	C6H14N2O3	1b	100091	148782	635377	637843	853594	665056	134383	138486	124452	413716	612655	674621
		MEDP1736	5-Methylcytidine	Nucleotide and Its metabolites	Nucleotide and Its metabolites	258.1	257.101	[M+H]+	C10H15N3O5	1a	523094	535646	301435	363856	374789	324568	421858	486222	597747	437131	575786	449346
		MEDP1739	Acetylvanillin	Benzene and substituted derivatives	Phenolic acids	195.1	194.058	[M+H]+	C10H10O4	1b	623513	730322	436192	376088	426320	378067	546658	435381	694666	572231	570253	628392
		MEDP1740	Acrylamide	Alcohol and amines	Amines	72	71.0371	[M+H]+	C3H5NO	1b	119286	77186.5	85830	94547.7	71444.7	106376	84809.1	81872.9	82948.2	52534.2	68065.5	90039.4
		MEDP1742	Ala-Phe	Amino acid and Its metabolites	Small Peptide	237.1	236.116	[M+H]+	C12H16N2O3	1a	5.91669e+06	4.47342e+06	4.19121e+06	4.21262e+06	4.17938e+06	4.16377e+06	5.08508e+06	4.52433e+06	3.87603e+06	2.14028e+06	2.16755e+06	2.01245e+06
		MEDP1747	Cortisone acetate	Hormones and hormone related compounds	Hormones and hormone related compounds	403.2	402.204	[M+H]+	C23H30O6	1b	2.72319e+06	1.97283e+06	1.9892e+06	1.50524e+06	2.40252e+06	2.24593e+06	2.46194e+06	2.8924e+06	2.2483e+06	1.38801e+06	2.08387e+06	2.43298e+06
		MEDP1748	Cyromazine	Heterocyclic compounds	Heterocyclic compounds	167.1	166.097	[M+H]+	C6H10N6	1a	158309	136976	172558	141572	207837	156280	144944	181627	162775	141142	172365	115959
		MEDP1749	Cytidine 5'-diphosphate	Nucleotide and Its metabolites	Nucleotide and Its metabolites	427	403.018	[M+Na]+	C9H15N3O11P2	1b	308756	335026	266670	230872	262801	273008	281573	380099	290314	383295	429781	299945
		MEDP1763	Guanidine	Alcohol and amines	Polyamines	60.1	59.0483	[M+H]+	CH5N3	1b	1.70157e+07	1.67907e+07	2.20733e+07	2.58505e+07	2.27573e+07	2.29826e+07	2.26213e+07	2.74785e+07	2.04261e+07	3.04331e+07	2.81355e+07	3.12165e+07
		MEDP1764	Harmaline	Benzene and substituted derivatives	Benzene and substituted derivatives	215.1	214.111	[M+H]+	C13H14N2O	1b	447664	239078	411547	400089	530665	441392	286740	243487	290260	297097	476730	342043
		MEDP1766	Val-Tyr	Amino acid and Its metabolites	Small Peptide	281.2	280.142	[M+H]+	C14H20N2O4	1b	522693	611253	282581	322005	302817	286100	288114	182374	341353	259641	281380	193075
		MEDP1770	Jasmone	Aldehyde,Ketones,Esters	Ketones	165.1	164.12	[M+H]+	C11H16O	1b	1.12563e+06	1.0496e+06	621718	564921	639482	589170	770322	1.0409e+06	847017	869796	1.15375e+06	1.28064e+06
		MEDP1771	Ala-gln	Amino acid and Its metabolites	Small Peptide	218.1	217.106	[M+H]+	C8H15N3O4	1b	965942	863749	1.04477e+06	912633	1.07263e+06	959426	865999	983983	937048	1.25534e+06	896876	1.05577e+06
		MEDP1777	Methionine Sulfoxide	Amino acid and Its metabolites	Amino acid derivatives	166.1	165.046	[M+H]+	C5H11NO3S	1b	1.13874e+06	798613	685510	743848	844245	235135	660258	958642	877027	800960	1.04939e+06	1.21497e+06
		MEDP1780	Leu-Phe	Amino acid and Its metabolites	Small Peptide	279.2	278.163	[M+H]+	C15H22N2O3	1a	283226	218224	313005	211459	230415	239055	300536	196575	198717	211943	235208	214269
		MEDP1786	N1,N8-diacetylspermidine	Alcohol and amines	Amines	230.2	229.179	[M+H]+	C11H23N3O2	1b	688034	792755	339204	339924	696628	637296	505119	744882	580012	537050	901182	792148
		MEDP1787	N4-Acetylcytidine	Nucleotide and Its metabolites	Nucleotide and Its metabolites	286.1	285.096	[M+H]+	C11H15N3O6	1a	456140	512853	422146	409335	406943	429200	470449	722805	495819	482828	628354	541766
		MEDP1789	N6-methyl-2'-deoxyadenosine	Nucleotide and Its metabolites	Nucleotide and Its metabolites	266.1	265.117	[M+H]+	C11H15N5O3	1b	569030	726215	554006	300037	545585	437328	418547	534883	691682	545145	472093	610815
		MEDP1790	Gly-Ile	Amino acid and Its metabolites	Small Peptide	189.1	188.116	[M+H]+	C8H16N2O3	1a	55215	86045.8	112958	41536.9	121162	54236.9	112779	114729	74340.2	118681	75883.6	227369
		MEDP1791	Nicotinamide riboside chloride	Nucleotide and Its metabolites	Nucleotide and Its metabolites	255.1	290.067	[M-Cl]+	C11H15ClN2O5	1b	1.85281e+07	1.62238e+07	1.3468e+07	1.48404e+07	1.40405e+07	1.04996e+07	1.47429e+07	1.51683e+07	1.46277e+07	8.94629e+06	9.30577e+06	1.00065e+07
		MEDP1792	N-methyl-4-aminobutyric acid	Amino acid and Its metabolites	Amino acid derivatives	118.1	117.079	[M+H]+	C5H11NO2	1b	516825	785288	585032	443725	479433	541713	615822	1.07192e+06	660218	795766	1.06723e+06	818930
		MEDP1794	Oxidopamine	Alcohol and amines	Polyamines	170.1	169.074	[M+H]+	C8H11NO3	1a	60690	58822.4	57883.1	38281.6	66237.2	60476.8	31500.2	39361.1	29809.8	35474.6	53698.4	41278.4
		MEDP1799	Quinoline-2-carboxylic acid	Heterocyclic compounds	Pteridines and derivatives	174.1	173.048	[M+H]+	C10H7NO2	1b	202934	234806	146378	232059	231113	200637	169248	232309	212152	247528	273777	261188
		MEDP1802	Proline betaine	Amino acid and Its metabolites	Amino acid derivatives	144.1	143.095	[M+H]+	C7H13NO2	1a	177575	247204	168741	164632	185625	160445	182930	258824	203017	186361	235918	168611
		MEDP1804	Tetrahydrocurcumin	Benzene and substituted derivatives	Phenolic acids	373.2	372.157	[M+H]+	C21H24O6	1b	3.09675e+06	2.87437e+06	1.31239e+06	1.42837e+06	1.31166e+06	1.54315e+06	1.42874e+06	1.82411e+06	1.69151e+06	2.00556e+06	2.39126e+06	1.71888e+06
		MEDP1807	Thymoquinone	Benzene and substituted derivatives	Benzene and substituted derivatives	165.1	164.084	[M+H]+	C10H12O2	1b	94740.5	164681	378704	269894	445849	657004	93143.5	166356	147767	273468	480122	276435
		MEDP1818	Bicine	Organic acid and Its derivatives	Organic acid and Its derivatives	164.1	163.084	[M+H]+	C6H13NO4	1b	166947	169855	154665	195095	136601	154292	215833	149252	191432	244895	224320	168107
		MEDP1819	alpha-Asarone	Others	Medicine	209.1	208.11	[M+H]+	C12H16O3	1b	381902	424119	413815	426700	440756	437690	380976	420775	479644	498426	464629	486929
		MEDP1829	Cyperotundone	Aldehyde,Ketones,Esters	Ketones	219	218.167	[M+H]+	C15H22O	1b	607517	605754	579071	594794	568353	600574	581350	617098	620309	638621	610250	620830
		MEDP1833	Galangin 3-methyl ether	Benzene and substituted derivatives	Benzene and substituted derivatives	285.1	284.068	[M+H]+	C16H12O5	1b	130608	164709	176298	179317	187059	195224	176542	185173	171997	170034	157161	160101
		MEDP1836	Nootkatone	Aldehyde,Ketones,Esters	Ketones	219.2	218.167	[M+H]+	C15H22O	1b	458967	544929	833641	596081	1.15604e+06	663455	320815	316621	468100	489697	996530	398531
		MEDP1841	Zerumbone	Aldehyde,Ketones,Esters	Ketones	219.2	218.167	[M+H]+	C15H22O	1b	8.00014e+06	8.09261e+06	9.15799e+06	9.35203e+06	7.526e+06	8.20674e+06	8.49092e+06	9.44792e+06	7.49953e+06	7.88201e+06	8.48151e+06	8.83894e+06
		MEDP1849	Ala-Val-Ala	Amino acid and Its metabolites	Small Peptide	260.2	259.153	[M+H]+	C11H21N3O4	3	500532	459362	431788	554531	422527	538331	524150	530156	404341	520947	440775	536786
		MEDP1850	Arg-Leu	Amino acid and Its metabolites	Small Peptide	288.2	287.196	[M+H]+	C12H25N5O3	3	591389	765677	498544	482993	575093	465186	378200	650648	363020	401548	663697	710229
		MEDP1851	Asp-Tyr	Amino acid and Its metabolites	Small Peptide	297.1	296.101	[M+H]+	C13H16N2O6	3	1.88508e+06	3.11476e+06	1.36715e+06	797390	1.90186e+06	1.20457e+06	1.35026e+06	2.17779e+06	920313	1.14587e+06	1.9903e+06	956171
		MEDP1855	DL-Aminopimelic acid	Organic acid and Its derivatives	Organic acid and Its derivatives	176.1	175.084	[M+H]+	C7H13NO4	2	4.736e+07	4.11111e+07	2.94272e+07	2.67486e+07	2.64066e+07	3.1471e+07	4.49348e+07	3.95819e+07	4.38332e+07	3.27225e+07	4.50543e+07	2.97289e+07
		MEDP1859	Gln-Phe	Amino acid and Its metabolites	Small Peptide	276.1	293.138	[M-H2O+H]+	C14H19N3O4	3	515278	628429	613949	502431	557979	619974	668686	631808	607568	673026	600041	581755
		MEDP1860	Glu-Leu	Amino acid and Its metabolites	Small Peptide	261.1	260.137	[M+H]+	C11H20N2O5	2	198106	209896	206607	232610	204252	211786	195240	308448	197161	225234	324291	191976
		MEDP1861	Glu-Tyr	Amino acid and Its metabolites	Small Peptide	311.1	310.116	[M+H]+	C14H18N2O6	2	3.12255e+06	4.02782e+06	2.21537e+06	1.99111e+06	3.04131e+06	4.45387e+06	4.47351e+06	3.3169e+06	2.55658e+06	1.39213e+06	3.58995e+06	1.6733e+06
		MEDP1864	Gly-Leu-Ala	Amino acid and Its metabolites	Small Peptide	260.2	259.153	[M+H]+	C11H21N3O4	3	1.36029e+06	1.27182e+06	1.1652e+06	1.20136e+06	1.72545e+06	1.52479e+06	1.04884e+06	1.37346e+06	1.23028e+06	805862	1.02222e+06	790516
		MEDP1865	Gly-Leu-Arg	Amino acid and Its metabolites	Small Peptide	345.2	344.217	[M+H]+	C14H28N6O4	3	4.94053e+06	3.73222e+06	2.9542e+06	3.43636e+06	3.13336e+06	2.68173e+06	2.73175e+06	3.65474e+06	3.07579e+06	1.7592e+06	2.0481e+06	2.10253e+06
		MEDP1866	Gly-Phe-Phe	Amino acid and Its metabolites	Small Peptide	370.2	369.169	[M+H]+	C20H23N3O4	3							95217.3	120355	105355	57341.9	74711.4	56974.6
		MEDP1870	Ile-Lys	Amino acid and Its metabolites	Small Peptide	260.2	259.19	[M+H]+	C12H25N3O3	3	1.97764e+06	1.64129e+06	1.91014e+06	834479	1.97671e+06	1.825e+06	1.49344e+06	1.59993e+06	1.43046e+06	714880	739467	883591
		MEDP1871	Ile-Met	Amino acid and Its metabolites	Small Peptide	263.1	262.135	[M+H]+	C11H22N2O3S1	3	7.25263e+06	8.86164e+06	3.85887e+06	2.86548e+06	4.19461e+06	3.71538e+06	4.57158e+06	5.35641e+06	4.85885e+06	5.01233e+06	6.97803e+06	5.11027e+06
		MEDP1881	Phe-Ile-Gly	Amino acid and Its metabolites	Small Peptide	336.2	335.185	[M+H]+	C17H25N3O4	3	683608	621396	236847	502958	482953	459385	558159	1.43776e+06	1.12429e+06	612088	932890	974025
		MEDP1882	Phe-Leu	Amino acid and Its metabolites	Small Peptide	261.2	278.163	[M-H2O+H]+	C15H22N2O3	3	838571	849355	638744	496244	696142	574644	543582	868048	595274	564927	930619	932099
		MEDP1883	Phe-Leu-Leu	Amino acid and Its metabolites	Small Peptide	392.3	391.247	[M+H]+	C21H33N3O4	3	322077	257444	193725	212735	211043	270140	152363	122892	155683	92963.5	163095	89453.7
		MEDP1888	Ser-Leu	Amino acid and Its metabolites	Small Peptide	219.1	218.127	[M+H]+	C9H18N2O4	3	1.06666e+06	1.01053e+06	903169	845882	1.0504e+06	941995	721515	1.08745e+06	683147	582091	843675	861203
		MEDP1889	Ser-Phe	Amino acid and Its metabolites	Small Peptide	253.1	252.111	[M+H]+	C12H16N2O4	3	5.93944e+06	5.69395e+06	2.55907e+06	5.04211e+06	4.94751e+06	2.30094e+06	3.07962e+06	6.22892e+06	5.25284e+06	2.34164e+06	2.39758e+06	6.7144e+06
		MEDP1894	Tyr-Leu	Amino acid and Its metabolites	Small Peptide	295.2	294.158	[M+H]+	C15H22N2O4	3	1.86311e+06	2.21245e+06	1.47977e+06	1.29998e+06	1.96652e+06	1.53397e+06	1.40399e+06	1.94383e+06	1.66093e+06	1.39188e+06	2.09425e+06	1.7076e+06
		MEDP1895	Tyr-Phe	Amino acid and Its metabolites	Small Peptide	311.1	328.142	[M-H2O+H]+	C18H20N2O4	3	4.70388e+06	4.53361e+06	3.31009e+06	2.79134e+06	4.16259e+06	3.86779e+06	4.48081e+06	5.50611e+06	4.10002e+06	3.34171e+06	4.77449e+06	5.90748e+06
		MEDP1899	Benzoylecgonine	Benzene and substituted derivatives	Benzene and substituted derivatives	290.1	289.131	[M+H]+	C16H19NO4	3	321589	278720	172166	251156	150484	138051	193893	205691	160649	147360	216913	211003
		MEDP1902	LPC(16:2/0:0)	GP	LPC	492.3	491.301	[M+H]+	C24H46NO7P	2	112777	105281	78058.3	97750.6	107651	92477.4	95748.3	142850	121593	147220	110132	135758
		MEDP1918	Farnesylacetone	Aldehyde,Ketones,Esters	Ketones	263	262.23	[M+H]+	C18H30O	3	95595.9	116759	94999.6	77929	172601	128529	92424.1	112300	88321.9	41298.2	94721.8	39590.3
		MEDP1924	Cyclo(Pro-Glu)	Amino acid and Its metabolites	Small Peptide	227.1	226.095	[M+H]+	C10H14N2O4	3	3.83484e+06	6.35805e+06	1.54584e+06	4.40576e+07	4.45424e+06	2.11789e+06	2.69773e+06	3.47095e+06	2.87538e+06	1.32076e+06	2.47685e+06	1.1389e+06
		MEDP1929	Cyclo(Ser-Pro)	Amino acid and Its metabolites	Small Peptide	185.1	184.085	[M+H]+	C8H12N2O3	3	5.59465e+06	6.79588e+06	5.90202e+06	5.43761e+06	6.2935e+06	6.08203e+06	5.58901e+06	6.77566e+06	6.27246e+06	7.29162e+06	7.943e+06	6.42086e+06
		MEDP1930	Cyclo(Tyr-Ala)	Amino acid and Its metabolites	Small Peptide	235.1	234.1	[M+H]+	C12H14N2O3	3	496235	531952	529849	560703	644636	635960	398278	460618	432818	532393	554551	485011
		MEDP1942	N-MethyTrans-4-Hydroxy-Proline	Amino acid and Its metabolites	Amino acid derivatives	146.1	145.074	[M+H]+	C6H11NO3	3	3.6412e+06	1.9565e+06	2.77753e+06	2.2578e+06	2.22779e+06	2.05689e+06	2.59912e+06	2.76714e+06	3.52007e+06	2.39263e+06	3.42038e+06	2.45318e+06
		MEDP1947	Ser-Ile	Amino acid and Its metabolites	Small Peptide	219.1	218.127	[M+H]+	C9H18N2O4	3	181975	233930	228407	244785	263911	225944	256769	244672	257539	311236	296935	286661
		MEDP1949	5-Aminoimidazole ribonucleotide	Nucleotide and Its metabolites	Nucleotide and Its metabolites	296.1	295.056	[M+H]+	C8H14N3O7P	2	5.9584e+06	3.49338e+06	2.78402e+06	4.9316e+06	2.89216e+06	2.10122e+06	2.87177e+06	2.65822e+06	5.64951e+06	2.38712e+06	2.48442e+06	6.95903e+06
		MEDP1950	2'-Deoxyinosine-5'-monophosphate	Nucleotide and Its metabolites	Nucleotide and Its metabolites	333.1	332.052	[M+H]+	C10H13N4O7P	3	82670.5	176627	93216.2	67372.1	103337	99821.9	105858	181601	102490	116273	131410	104222
		MEDP1954	N6-(2-Hydroxyethyl)adenosine	Nucleotide and Its metabolites	Nucleotide and Its metabolites	312.1	311.123	[M+H]+	C12H17N5O5	2	744165	1.11024e+06	103532	156477	78599.3	131865	140868	192484	292614	213872	284287	176988
		MEDP1956	2-Aminopurine	Nucleotide and Its metabolites	Nucleotide and Its metabolites	136.1	135.054	[M+H]+	C5H5N5	3	1.41581e+06	684982	189749	82514.6	67415.4	59306.2	617748	363826	2.57359e+06	1.394e+06	1.40429e+06	138283
		MEDP1958	2-Hydroxyadenosine	Nucleotide and Its metabolites	Nucleotide and Its metabolites	284.1	283.092	[M+H]+	C10H13N5O5	2	437601	546341	423550	290024	329817	339010	530282	470549	586477	486052	424857	466477
		MEDP1960	7-(alpha-D-glucosyl)-N(6)-isopentenyladenine	Nucleotide and Its metabolites	Nucleotide and Its metabolites	366.2	365.17	[M+H]+	C16H23N5O5	2	6.57987e+06	4.71215e+06	5.03057e+06	2.54669e+06	1.92854e+06	2.51225e+06	7.53005e+06	6.24236e+06	1.06261e+07	1.07901e+07	8.99379e+06	7.6524e+06
		MEDP1961	Ribosyladenosine	Nucleotide and Its metabolites	Nucleotide and Its metabolites	400.1	399.139	[M+H]+	C15H21N5O8	3	359109	311070	391434	333158	430326	435412	783374	1.99074e+06	968888	728006	1.08337e+06	1.12485e+06
		MEDP1962	N-(3-Indolylacetyl)-L-alanine	Amino acid and Its metabolites	Amino acid derivatives	247.1	246.1	[M+H]+	C13H14N2O3	2	1.12779e+06	875653	578066	706604	444542	342208	381901	531077	454203	521591	708207	494596
		MEDP1963	S-(Methyl)glutathione	Amino acid and Its metabolites	Amino acid derivatives	322.1	321.099	[M+H]+	C11H19N3O6S	3	300809	418026	335344	259539	245473	274172	167667	193682	224746	258123	296734	235659
		MEDP1982	2-Methyl-1-Pyrroline	Heterocyclic compounds	Heterocyclic compounds	84.1	83.0735	[M+H]+	C5H9N	2	183505	276086	263350	170473	197088	203046	218375	510249	199215	193127	212806	191075
		MEDP1988	Hydroxyurea	Others	Others	123	76.0273	[M+HCOO+2H]+	CH4N2O2	3	6.14708e+06	5.72334e+06	5.82506e+06	5.60041e+06	5.78671e+06	5.48644e+06	5.68395e+06	5.88516e+06	5.67353e+06	4.67591e+06	4.80888e+06	4.81583e+06
		MEDP1991	N6-Isopentenyladenosine	Nucleotide and Its metabolites	Nucleotide and Its metabolites	336.2	335.159	[M+H]+	C15H21N5O4	3	4.4489e+06	3.04343e+06	2.46295e+06	2.98399e+06	2.96947e+06	2.27056e+06	2.52536e+06	3.44252e+06	2.48411e+06	1.18072e+06	1.58852e+06	1.49274e+06
		MEDP1996	N-Formylglycine	Amino acid and Its metabolites	Amino acids	104	103.027	[M+H]+	C3H5NO3	1a							100815	145535	267303	244651	246716	243623
		MEDP2001	Pyroglutamic acid	Amino acid and Its metabolites	Amino acids	130	129.043	[M+H]+	C5H7NO3	1a	3.95705e+06	1.82902e+06	4.1035e+06	4.14946e+06	5.60084e+06	3.89572e+06	2.06031e+06	2.31694e+06	2.56466e+06	2.61371e+06	3.64143e+06	2.96841e+06
		MEDP2003	D-Ornithine	Amino acid and Its metabolites	Amino acids	133.1	132.09	[M+H]+	C5H12N2O2	1a	4.16474e+07	3.48439e+07	3.04634e+07	3.13517e+07	3.12281e+07	3.41801e+07	3.07264e+07	2.85878e+07	3.12957e+07	2.84831e+07	2.99351e+07	2.63542e+07
		MEDP2012	Uracil 5-carboxylic acid	Nucleotide and Its metabolites	Nucleotide and Its metabolites	157	156.017	[M+H]+	C5H4N2O4	1b	206485	252850	4.50717e+06	4.33479e+06	5.71665e+06	4.38017e+06	115839	154203	209724	1.62737e+06	2.84476e+06	4.65025e+06
		MEDP2016	DL-2-Methylglutamic acid	Amino acid and Its metabolites	Amino acids	162.1	161.069	[M+H]+	C6H11NO4	1b	182799	132774	116452	115932	96573.1	80116.2	139711	101252	178056	105261	208634	157225
		MEDP2040	Ancitabine	Heterocyclic compounds	Heterocyclic compounds	226.1	225.075	[M+H]+	C9H11N3O4	1b	152899	154097	135225	138201	175674	130470	157995	138626	240726	118654	195901	164420
		MEDP2050	Oxaceprol	Amino acid and Its metabolites	Amino acid derivatives	347.1	173.069	[M+H]+	C7H11NO4	1b	192363	254652	186735	205448	220809	177599	223696	234253	271714	300536	307150	281332
		MEDP2058	Phenethylamine	Alcohol and amines	Amines	122.1	121.089	[M+H]+	C8H11N	1a	105393	90225.8	91179.4	75829.2	99823.5	130548	84468.3	114152	67906	87352.8	63149.1	113169
		MEDP2068	Hexaethylene-glycol	Alcohol and amines	Alcohols	283.2	282.168	[M+H]+	C12H26O7	1b	178830	146559	133213	137688	130767	139832	151380	173399	116476	94687.5	95525.2	85474.7
		MEDP2082	N-(3-Hydroxypropyl)phthalimide	Benzene and substituted derivatives	Benzene and substituted derivatives	206.1	205.074	[M+H]+	C11H11NO3	1b	1.07216e+06	1.05077e+06	1.05467e+06	1.08797e+06	1.01458e+06	980405	999971	940483	1.03154e+06	1.11778e+06	945543	1.0727e+06
		MEDP2086	Tyr-OtBu	Benzene and substituted derivatives	Benzene and substituted derivatives	238.1	237.136	[M+H]+	C13H19NO3	1b	286547	218516	317976	257309	332943	327078	291961	267987	222439	204232	297381	253752
		MEDP2104	3-Aminoquinoline	Benzene and substituted derivatives	Benzene and substituted derivatives	145.1	144.069	[M+H]+	C9H8N2	1b	150344	171063	117273	142962	143399	156603	89847.6	125474	163881	158988	146013	136173
		MEDP2105	3,6,9,12,15,18,21-Heptaoxatricosane-21,23-diol	Benzene and substituted derivatives	Benzene and substituted derivatives	371.2	370.22	[M+H]+	C16H34O9	1a	92387.8	106876	89134.4	99849.5	107367	95591	75680.2	98241.3	105236	68178.7	57009.9	70368.5
		MEDP2133	2,6-Pyridinedicarboxylic acid	Heterocyclic compounds	Heterocyclic compounds	168	167.022	[M+H]+	C7H5NO4	1b	1.75706e+06	1.94587e+06	1.86384e+06	1.91931e+06	1.93667e+06	1.88083e+06	1.86014e+06	1.82416e+06	1.95651e+06	1.98718e+06	1.88575e+06	2.04111e+06
		MEDP2147	Sakuranetin	Others	Others	287.1	286.084	[M+H]+	C16H14O5	1b	452392	499895	383724	357347	384614	388211	426118	454399	418900	428486	546415	377864
		MEDP2158	N4-(4-phenoxyphenethyl)quinazoline-4,6-diamine	Benzene and substituted derivatives	Benzene and substituted derivatives	357.2	356.164	[M+H]+	C22H20N4O	1b	65715.4	67932.5	93272.6	89125.9	106578	143405	56984.9	46092.5	53690.7	93877.8	79044.3	68589.3
		MEDP2160	Oroxylin A	Benzene and substituted derivatives	Benzene and substituted derivatives	285.1	284.068	[M+H]+	C16H12O5	1b	1.70963e+06	2.13413e+06	2.34148e+06	1.43934e+06	1.91803e+06	1.95494e+06	2.08505e+06	2.47156e+06	2.27598e+06	1.66367e+06	2.52787e+06	1.73544e+06
		MEDP2162	4-Methyl-2-(2-pyridyl)thiazole-5-carboxylic acid	Heterocyclic compounds	Heterocyclic compounds	221	220.031	[M+H]+	C10H8N2O2S	1b	415039	497140	699365	530865	1.03946e+06	555101	338243	310994	420611	441560	859235	309215
		MEDP2164	2,2-Dihydroxymethyl-1-azabicyclo[2.2.2]octan-3-one	Heterocyclic compounds	Heterocyclic compounds	186.1	185.105	[M+H]+	C9H15NO3	1b	1.09391e+06	1.12368e+06	1.28418e+06	1.45532e+06	1.83942e+06	1.37733e+06	549996	656740	564286	749691	811918	745636
		MEDP2166	Ethyl hydrogen malonate	Aldehyde,Ketones,Esters	Esters	133	132.042	[M+H]+	C5H8O4	1b	296670	456019	328342	364870	379305	390238	434220	534702	453925	271418	420787	356350
		MEDP2176	8-Methylnonenoate	Organic acid and Its derivatives	Organic acid and Its derivatives	171.1	170.13	[M+H]+	C10H18O2	1b	192198	187278	153133	153516	112227	123136	150949	192932	153082	152631	174351	151498
		MEDP2183	3,5,6-Trichloro-2-pyridinol	Heterocyclic compounds	Pyridine and pyridine derivatives	197.9	196.92	[M+H]+	C5H2Cl3NO	1b	123301	101862	154656	129196	126293	41023.6	126726	279508	262639	17012.7	96935.4	251294
		MEDP2197	(Z)-13-Eicoseneamide	FA	Others	338.3	337.334	[M+H]+	C22H43NO	1a	32397.8	25102.8	45154.5	50301.9	53105.2	54342.7	82540.6	69158.8	84823.2	62296.1	75453.3	62981
		MEDP2209	Meestrol	Hormones and hormone related compounds	Hormones and hormone related compounds	311.2	310.193	[M+H]+	C21H26O2	1b	830870	748398	650605	1.23307e+06	728963	653958	762633	489140	662473	427599	484780	278176
		MEDP2216	PI-103	Heterocyclic compounds	Heterocyclic compounds	349.1	348.122	[M+H]+	C19H16N4O3	1b	112256	165336	154261	123298	156800	223583	118098	95065.1	117985	83685.4	120269	86034.2
		MEDP2221	6-Chloropurine Riboside	Nucleotide and Its metabolites	Nucleotide and Its metabolites	287.1	286.047	[M+H]+	C10H11ClN4O4	1b	67134.6	46388.3	63913.4	72576.5	68849.3	68943.5	53482.9	44579.2	50390.4	32402.7	24464.9	32771.1
		MEDP2226	Bovinic acid	FA	FFA	281.2	280.24	[M+H]+	C18H32O2	1a	265962	291841	203777	176154	232914	197209	152551	220440	232363	104032	199364	133300
		MEDP2236	URB937	Benzene and substituted derivatives	Benzene and substituted derivatives	355.2	354.4	[M+H]+	C20H22N2O4	1b	148236	153464	96710.1	284869	138153	103287	133705	111303	115653	90815.9	82641.6	87425.8
		MEDP2241	SPH(d17:1)	SP	SPH	286.3	285.266	[M+H]+	C17H35NO2	1b	253676	272333	4.07533e+06	3.26157e+06	4.347e+06	4.03454e+06	2.82256e+06	6.34847e+06	2.9724e+06	4.44269e+06	5.21934e+06	5.6162e+06
		MEDP2243	AM-1172	Benzene and substituted derivatives	Benzene and substituted derivatives	410.3	409.298	[M+H]+	C27H39NO2	1b	47281.6	43288.8	34506.7	51518.4	34904.5	31812.7	40724.8	45651.9	35253.5	48928.5	30100.6	39919.2
		MEDP2244	BAY-60-7550	Benzene and substituted derivatives	Benzene and substituted derivatives	477.3	476.242	[M+H]+	C27H32N4O4	1b	59223.4	82951.4	38912.9	404018	140208	41138.6	37144.2	49672.6	46554.2	26492.2	40114.1	32957.6
		MEDP2245	2-Amino-4-methylphenol	Benzene and substituted derivatives	Benzene and substituted derivatives	124.1	123.068	[M+H]+	C7H9NO	1b	2.86392e+06	2.47817e+06	2.99718e+06	2.10158e+06	2.58046e+06	4.69246e+06	4.44481e+06	3.76288e+06	4.23647e+06	1.158e+06	2.57971e+06	793783
		MEDP2255	Chrysoeriol	Benzene and substituted derivatives	Benzene and substituted derivatives	301.1	300.063	[M+H]+	C16H12O6	1b	78075	78584	60248.5	71851	81096	79181.7	93472.1	71482.5	74831.2	40063.1	60480.1	57619.2
		MEDP2257	2-Hydroxymyristic acid	Organic acid and Its derivatives	Organic acid and Its derivatives	245.2	244.204	[M+H]+	C14H28O3	1b	1.99318e+06	1.32039e+06	1.09481e+06	958771	1.97275e+06	1.52741e+06	1.43372e+06	1.14738e+06	1.4654e+06	763895	1.46648e+06	690265
		MEDP2260	Hydroxylupanine	Aldehyde,Ketones,Esters	Ketones	265.2	264.184	[M+H]+	C15H24N2O2	1b	173038	150174	163518	141792	217010	181882	89050.2	65288.1	107183	90015.8	123762	54357
		MEDP2263	4-Hydroxydebrisoquine	Benzene and substituted derivatives	Benzene and substituted derivatives	192.1	191.105	[M+H]+	C10H13N3O	1b	114342	103770	98776.5	111344	89546.4	98867.8	136306	161270	152626	140140	126708	135339
		MEDP2265	2-Amino-3-phosphonopropionic acid	Organic acid and Its derivatives	Phosphoric acids	170	169.014	[M+H]+	C3H8NO5P	1b	2.98147e+06	3.27484e+06	2.5053e+06	2.5939e+06	2.54415e+06	2.47464e+06	3.14544e+06	3.15518e+06	3.88212e+06	3.21731e+06	3.51231e+06	2.61946e+06
		MEDP2266	Inositol 1,3,4-trisphosphate	Organic acid and Its derivatives	Phosphoric acids	421	419.962	[M+H]+	C6H15O15P3	1b	504650	431869	765411	865747	893645	888824	624469	901478	703341	854286	925374	845495
		MEDP2267	S-methyl-L-thiocitrulline	Amino acid and Its metabolites	Amino acid derivatives	206.1	205.088	[M+H]+	C7H15N3O2S	1a	5.9089e+06	5.00954e+06	7.55175e+06	5.0089e+06	6.73274e+06	5.48896e+06	1.42191e+07	6.8535e+06	1.32768e+07	7.44835e+06	7.70796e+06	6.57784e+06
		MEDP2274	BW-245C	Benzene and substituted derivatives	Benzene and substituted derivatives	369.2	368.231	[M+H]+	C19H32N2O5	1b	124980	108258	117100	225587	119025	122043	145909	134383	131883	131507	122862	143022
		MEDP2280	CCT-018159	Benzene and substituted derivatives	Benzene and substituted derivatives	353.2	352.142	[M+H]+	C20H20N2O4	1b	746748	720886	448135	385599	424547	534996	447052	363479	423266	225211	269894	261965
		MEDP2283	ST-638	Organic acid and Its derivatives	Organic acid and Its derivatives	355.1	354.104	[M+H]+	C19H18N2O3S	1b	955367	925521	996508	992956	950105	890030	1.00084e+06	956297	951738	981383	937563	1.05254e+06
		MEDP2285	NSC-23766	Benzene and substituted derivatives	Benzene and substituted derivatives	422.3	421.295	[M+H]+	C24H35N7	1b	1.18004e+06	3.55201e+06	6.92368e+06	5.10899e+06	8.37843e+06	1.17435e+07	1.93385e+06	2.8984e+06	3.13251e+06	5.05813e+06	8.71433e+06	5.09719e+06
		MEDP2298	Indole-3-Acetic Acid	Heterocyclic compounds	Indole and Its derivatives	176.1	175.063	[M+H]+	C10H9NO2	1a	194333	181584	148394	163057	165708	132422	130995	100150	118073	54350.1	81615.2	53083.8
		MEDP2302	N-Acetyl-L-methionine	Amino acid and Its metabolites	Amino acid derivatives	192.1	191.062	[M+H]+	C7H13NO3S	1b	2.3864e+06	1.74452e+06	2.70026e+06	2.45185e+06	2.59347e+06	2.26232e+06	1.4979e+06	1.00191e+06	1.34275e+06	1.15396e+06	1.32693e+06	880648
		MEDP2303	6-Diazo-5-oxo-L-norleucine	Amino acid and Its metabolites	Amino acid derivatives	172.1	171.064	[M+H]+	C6H9N3O3	1b	2.21504e+06	2.80654e+06	1.51907e+06	1.7064e+06	1.79795e+06	1.73622e+06	1.66841e+06	1.96783e+06	2.08886e+06	2.35532e+06	2.30641e+06	2.21574e+06
		MEDP2318	Lys-Ser	Amino acid and Its metabolites	Small Peptide	234.1	233.137	[M+H]+	C9H19N3O4	1b	416500	423838	351050	418703	426025	404792	465508	567979	441886	401692	529239	414117
		MEDP2330	Thr-Ser	Amino acid and Its metabolites	Small Peptide	207.1	206.09	[M+H]+	C7H14N2O5	1b	2.11265e+06	2.14898e+06	1.67986e+06	1.74798e+06	1.85526e+06	1.63605e+06	1.49826e+06	1.91362e+06	1.8181e+06	1.79681e+06	2.00689e+06	2.22594e+06
		MEDP2333	γ-Glu-Lys	Amino acid and Its metabolites	Small Peptide	276.2	275.148	[M+H]+	C11H21N3O5	1b	333184	274213	390368	431596	396956	386680	453241	383821	390368	340712	368808	380976
		MEDP2335	Gly-Thr	Amino acid and Its metabolites	Small Peptide	177.1	176.08	[M+H]+	C6H12N2O4	1b	9.28788e+06	9.01082e+06	1.28514e+07	1.32828e+07	1.12864e+07	1.21679e+07	7.17425e+06	6.59978e+06	6.70368e+06	8.80292e+06	9.48015e+06	8.94617e+06
		MEDP2338	Ser-Gln	Amino acid and Its metabolites	Small Peptide	234.1	233.101	[M+H]+	C8H15N3O5	1b	303417	293797	341851	435103	317851	271711	351484	332242	337070	328405	289023	334168
		MEDP2339	Pro-Ser	Amino acid and Its metabolites	Small Peptide	203.1	202.095	[M+H]+	C8H14N2O4	1a	434603	443635	262888	329587	384990	302189	216167	181820	155983	223643	332676	414741
		MEDP2340	Thr-Asp	Amino acid and Its metabolites	Small Peptide	235.1	234.085	[M+H]+	C8H14N2O6	1b	4.91917e+06	5.5664e+06	6.18399e+06	6.41229e+06	6.29738e+06	5.94456e+06	7.10291e+06	7.40952e+06	7.02109e+06	7.31561e+06	8.82948e+06	7.38168e+06
		MEDP2341	Ser-Ser	Amino acid and Its metabolites	Small Peptide	193.1	192.075	[M+H]+	C6H12N2O5	1b	2.73574e+06	2.41191e+06	3.23971e+06	2.79873e+06	2.52981e+06	2.79245e+06	3.63789e+06	3.62527e+06	3.60484e+06	3.81081e+06	3.51392e+06	3.8339e+06
		MEDP2345	His-Val	Amino acid and Its metabolites	Small Peptide	255.1	254.138	[M+H]+	C11H18N4O3	1b	226578	92151.7	119982	143998	143998	136309	119665	131516	132474	131504	119031	151667
		MEDP2347	3-Guanidinopropionic acid	Organic acid and Its derivatives	Organic acid and Its derivatives	132.1	131.069	[M+H]+	C4H9N3O2	1a	3.64496e+06	3.31457e+06	3.38861e+06	4.16777e+06	3.58551e+06	2.9386e+06	3.22749e+06	3.26524e+06	3.26682e+06	2.32376e+06	2.58752e+06	3.691e+06
		MEDP2348	Glu-Ser	Amino acid and Its metabolites	Small Peptide	235.1	234.08	[M+H]+	C8H14N2O6	1b	431473	742146	360609	303630	372352	375993	498702	600345	481901	451972	440278	375990
		MEDP2350	His-Pro	Amino acid and Its metabolites	Small Peptide	253.1	252.122	[M+H]+	C11H16N4O3	1b	2.05904e+06	1.85196e+06	1.89022e+06	2.01548e+06	1.89564e+06	2.04936e+06	1.89903e+06	2.15289e+06	2.40116e+06	2.15523e+06	2.32297e+06	2.21846e+06
		MEDP2353	Glu-Cit	Amino acid and Its metabolites	Small Peptide	305.1	304.138	[M+H]+	C11H20N4O6	1b	2.01509e+06	2.07735e+06	3.2619e+06	4.20171e+06	3.81361e+06	2.79626e+06	2.39368e+06	3.31882e+06	2.31641e+06	3.19015e+06	2.81884e+06	3.57605e+06
		MEDP2356	Phe-Asp	Amino acid and Its metabolites	Small Peptide	281.1	280.105	[M+H]+	C13H16N2O5	1b	467491	605632	645788	688651	838884	789279	564167	539175	557967	524222	639833	674060
		MEDP2357	Pro-Ala	Amino acid and Its metabolites	Small Peptide	187.1	186.1	[M+H]+	C8H14N2O3	1b	4.74595e+07	2.31527e+07	1.95427e+07	2.40376e+07	1.51573e+07	1.83335e+07	3.0242e+07	2.30236e+07	3.2973e+07	2.26305e+07	2.23606e+07	2.23901e+07
		MEDP2358	Pro-Glu	Amino acid and Its metabolites	Small Peptide	245.1	244.106	[M+H]+	C10H16N2O5	1b	2.17909e+06	2.30217e+06	3.55553e+06	4.37121e+06	4.65114e+06	3.33853e+06	3.67028e+06	4.14458e+06	4.00524e+06	4.20188e+06	4.87898e+06	4.78537e+06
		MEDP2359	N-acetyl-D-Lactosamine	Carbohydrates and Its metabolites	Carbohydrates and Its metabolites	384.2	383.143	[M+H]+	C14H25NO11	1b	4.40828e+06	4.89037e+06	5.10894e+06	4.67514e+06	4.89159e+06	4.73487e+06	6.57404e+06	7.57544e+06	7.49998e+06	5.35398e+06	5.78517e+06	5.2364e+06
		MEDP2363	Arg-Ile	Amino acid and Its metabolites	Small Peptide	288.2	287.196	[M+H]+	C12H25N5O3	1b	190687	246353	177566	171821	132728	174904	241919	190889	239557	180457	235693	299442
		MEDP2365	Ala-Pro	Amino acid and Its metabolites	Small Peptide	187.1	186.1	[M+H]+	C8H14N2O3	1a	9.20494e+06	9.84687e+06	9.99622e+06	8.63559e+06	8.80622e+06	9.43126e+06	9.63656e+06	1.30532e+07	1.16107e+07	8.42138e+06	1.29514e+07	7.94267e+06
		MEDP2366	N,N'-Diacetyl-Chitobiose	Carbohydrates and Its metabolites	Carbohydrates and Its metabolites	425.2	424.169	[M+H]+	C16H28N2O11	1b	785434	838184	2.63024e+06	4.3062e+06	5.01558e+06	1.53678e+06	964969	2.89633e+06	847142	4.20331e+06	4.28028e+06	4.65974e+06
		MEDP2367	Ser-Pro	Amino acid and Its metabolites	Small Peptide	203.1	202.095	[M+H]+	C8H14N2O4	1b	132237	118866	113169	87497.8	113267	113835	156494	131507	187021	104631	141724	154549
		MEDP2369	L-Tyrosinamide	Amino acid and Its metabolites	Amino acid derivatives	181.1	180.09	[M+H]+	C9H12N2O2	1b	2.68245e+06	2.71038e+06	4.03677e+06	5.03988e+06	5.17239e+06	3.26683e+06	3.50687e+06	4.42457e+06	3.61628e+06	4.85554e+06	5.39044e+06	4.92236e+06
		MEDP2370	Asp-Arg	Amino acid and Its metabolites	Small Peptide	290.1	289.138	[M+H]+	C10H19N5O5	1b	140146	176623	218852	165276	259624	206349	195827	240960	180463	225958	245765	225028
		MEDP2371	Lys-Ile	Amino acid and Its metabolites	Small Peptide	260.2	259.19	[M+H]+	C12H25N3O3	1b	1.54769e+06	1.50243e+06	1.52226e+06	1.45485e+06	1.33814e+06	1.40911e+06	1.63145e+06	1.41957e+06	1.35961e+06	1.36283e+06	1.50074e+06	1.5257e+06
		MEDP2373	Met-Gln	Amino acid and Its metabolites	Small Peptide	278.1	277.109	[M+H]+	C10H19N3O4S	1a	3.15368e+06	3.32402e+06	2.00947e+06	1.74941e+06	2.26212e+06	2.28056e+06	2.43103e+06	3.25737e+06	2.73789e+06	2.27625e+06	2.99586e+06	2.8816e+06
		MEDP2374	N1-Acetylspermidine	Alcohol and amines	Amines	188.2	187.168	[M+H]+	C9H21N3O	1b	829008	829814	763255	719039	768275	772358	723479	882982	682756	662933	839083	859124
		MEDP2375	Ectoine	Heterocyclic compounds	Heterocyclic compounds	143.1	142.074	[M+H]+	C6H10N2O2	1b	1.31059e+06	1.42738e+06	1.62182e+06	1.62421e+06	1.73529e+06	1.66419e+06	1.53841e+06	1.52566e+06	1.75696e+06	2.03608e+06	1.73238e+06	2.06181e+06
		MEDP2376	Lys-Leu	Amino acid and Its metabolites	Small Peptide	260.2	259.19	[M+H]+	C12H25N3O3	1b	370662	353100	661030	644814	523887	744805	399473	394794	339045	623463	567229	544897
		MEDP2378	Ser-Val	Amino acid and Its metabolites	Small Peptide	205.1	204.111	[M+H]+	C8H16N2O4	1b	4.48546e+06	4.70269e+06	3.14701e+06	2.39734e+06	2.52753e+06	3.13683e+06	4.37565e+06	4.83864e+06	3.37784e+06	3.8283e+06	5.39209e+06	3.04089e+06
		MEDP2379	Phe-Lys	Amino acid and Its metabolites	Small Peptide	294.2	293.173	[M+H]+	C15H23N3O3	1b	634134	1.3595e+06	1.04845e+06	1.1582e+06	1.28118e+06	920988	1.04432e+06	1.53312e+06	1.42244e+06	1.08999e+06	853355	1.48526e+06
		MEDP2380	Lys-Met	Amino acid and Its metabolites	Small Peptide	278.2	277.145	[M+H]+	C11H23N3O3S	1b	1.00648e+06	1.40246e+06	731933	576553	752826	763322	673574	1.00481e+06	739171	612080	1.06381e+06	1.11776e+06
		MEDP2381	Ala-Val	Amino acid and Its metabolites	Small Peptide	189.1	188.116	[M+H]+	C8H16N2O3	1b	2.01057e+06	2.53022e+06	2.17452e+06	2.21325e+06	2.15374e+06	2.14158e+06	2.39515e+06	2.27785e+06	2.57517e+06	2.25223e+06	2.72696e+06	2.36959e+06
		MEDP2382	O-Phospho-L-tyrosine	Amino acid and Its metabolites	Amino acid derivatives	262	261.04	[M+H]+	C9H12NO6P	1b	1.23264e+06	2.62984e+06	1.53856e+06	3.36984e+06	1.99246e+06	1.56163e+06	1.84139e+06	2.03976e+06	2.03142e+06	1.9209e+06	1.9913e+06	2.47162e+06
		MEDP2383	Tyr-Ser	Amino acid and Its metabolites	Small Peptide	269.1	268.106	[M+H]+	C12H16N2O5	1b	1.45579e+06	1.1848e+06	1.39018e+06	1.26477e+06	1.26768e+06	1.40899e+06	1.41689e+06	2.26468e+06	1.77561e+06	1.76439e+06	1.96481e+06	1.78496e+06
		MEDP2385	Tyr-Asn	Amino acid and Its metabolites	Small Peptide	296.1	295.117	[M+H]+	C13H17N3O5	1b	437646	399866	376279	389604	730975	555626	352955	626028	535259	426293	573810	540359
		MEDP2386	Ile-Gln	Amino acid and Its metabolites	Small Peptide	260.2	259.153	[M+H]+	C11H21N3O4	1b	516740	485588	416633	593319	542169	361651	405011	890972	355831	339833	313132	358936
		MEDP2387	Ile-Ser	Amino acid and Its metabolites	Small Peptide	219.1	218.127	[M+H]+	C9H18N2O4	1b	3.324e+06	3.76174e+06	2.0227e+06	1.87959e+06	2.35921e+06	2.32038e+06	2.48878e+06	3.46694e+06	2.78029e+06	1.9085e+06	3.30628e+06	2.7244e+06
		MEDP2388	Tyr-Asp	Amino acid and Its metabolites	Small Peptide	297.1	296.101	[M+H]+	C13H16N2O6	1b	2.57961e+06	2.52005e+06	1.52909e+06	1.86935e+06	2.20351e+06	1.85685e+06	2.20996e+06	2.82416e+06	2.87244e+06	4.51004e+06	2.86925e+06	3.67567e+06
		MEDP2391	Tyr-Glu	Amino acid and Its metabolites	Small Peptide	311.1	310.116	[M+H]+	C14H18N2O6	1b	1.85931e+06	1.7935e+06	1.01657e+06	797269	1.54547e+06	1.34832e+06	1.20652e+06	1.1736e+06	1.1144e+06	740732	706652	836444
		MEDP2398	Pyr-Glu	Amino acid and Its metabolites	Small Peptide	259.1	258.085	[M+H]+	C10H14N2O6	1b	6.03056e+06	4.77843e+06	5.11573e+06	3.54745e+06	5.57952e+06	5.08363e+06	4.36153e+06	3.40477e+06	3.98883e+06	2.52347e+06	2.65681e+06	2.55124e+06
		MEDP2399	Val-Glu	Amino acid and Its metabolites	Small Peptide	247.1	246.122	[M+H]+	C10H18N2O5	1b	8.36483e+06	9.61425e+06	1.31129e+07	1.20683e+07	1.13218e+07	1.2138e+07	1.04246e+07	1.17455e+07	8.56917e+06	1.66514e+07	1.56899e+07	1.64913e+07
		MEDP2402	Pro-Met	Amino acid and Its metabolites	Small Peptide	247.1	246.104	[M+H]+	C10H18N2O3S	1b	3.95828e+06	3.78347e+06	3.0189e+06	2.80486e+06	2.74043e+06	2.46588e+06	3.70349e+06	3.10176e+06	3.73275e+06	1.99187e+06	2.54199e+06	2.39652e+06
		MEDP2405	2,2'-Cyclouridine	Nucleotide and Its metabolites	Nucleotide and Its metabolites	227.1	226.059	[M+H]+	C9H10N2O5	1b	261571	457475	306956	191757	277966	292198	198694	262072	221435	258422	332759	161679
		MEDP2408	3-aminobenzamide	Benzene and substituted derivatives	Benzene and substituted derivatives	137.1	136.064	[M+H]+	C7H8N2O	1b	370516	469450	254901	220661	229564	306705	259001	271467	270757	221360	333457	224726
		MEDP2418	2'-Deoxyadenosine	Nucleotide and Its metabolites	Nucleotide and Its metabolites	252.1	251.102	[M+H]+	C10H13N5O3	1b	2.6298e+06	2.7793e+06	1.04545e+06	782410	371988	312594	1.49834e+06	1.93524e+06	3.78346e+06	3.74245e+06	4.28805e+06	2.45914e+06
		MEDP2422	Lys-His	Amino acid and Its metabolites	Small Peptide	284.2	283.164	[M+H]+	C12H21N5O3	1b	500370	331191	334540	251622	431834	382064	319411	464755	1.27854e+06	608256	682318	445141
		MEDP2425	Pro-Leu	Amino acid and Its metabolites	Small Peptide	229.2	228.147	[M+H]+	C11H20N2O3	1b	1.18199e+06	1.40751e+06	1.42065e+06	1.21448e+06	1.33557e+06	1.28927e+06	1.35431e+06	1.66455e+06	1.4658e+06	1.30268e+06	1.64725e+06	1.35228e+06
		MEDP2427	Trp-Ser	Amino acid and Its metabolites	Small Peptide	292.1	291.122	[M+H]+	C14H17N3O4	1b	1.32714e+06	794382	2.13473e+07	2.13818e+07	2.43582e+07	7.4181e+06	1.29771e+07	1.46946e+07	2.12213e+07	1.41788e+07	1.443e+07	1.32528e+07
		MEDP2428	Cyclo(Ala-Pro)	Amino acid and Its metabolites	Small Peptide	169.1	168.09	[M+H]+	C8H12N2O2	1b	728769	350771	315320	302890	436659	332380	386586	639892	380676	293381	483929	306938
		MEDP2430	Tyr-Pro	Amino acid and Its metabolites	Small Peptide	279.1	278.127	[M+H]+	C14H18N2O4	1b	97028.8	85797	86920.3	81311.9	137404	95875.3	92922.1	91776.6	99887.9	114553	87973.8	87210.1
		MEDP2431	Phe-Gly	Amino acid and Its metabolites	Small Peptide	223.1	222.1	[M+H]+	C11H14N2O3	1b	4.47223e+06	3.10429e+06	7.41813e+06	8.96754e+06	9.49752e+06	6.02797e+06	4.80306e+06	7.71891e+06	4.51354e+06	4.02181e+06	4.29651e+06	4.88264e+06
		MEDP2432	Tyr-Tyr	Amino acid and Its metabolites	Small Peptide	345.1	344.137	[M+H]+	C18H20N2O5	1b	1.99456e+07	1.5436e+07	9.52246e+06	1.10089e+07	1.07075e+07	8.59181e+06	9.19414e+06	8.79761e+06	8.96251e+06	5.87064e+06	6.34019e+06	6.33893e+06
		MEDP2436	Tetraethylene-glycol	Alcohol and amines	Alcohols	195.1	194.115	[M+H]+	C8H18O5	1b	975702	838522	527827	540153	576799	604497	835521	1.08776e+06	959357	948800	1.41988e+06	1.08128e+06
		MEDP2441	Trp-Asp	Amino acid and Its metabolites	Small Peptide	320.1	319.116	[M+H]+	C15H17N3O5	1b	309057	314151	323527	331019	355131	406841	356936	366467	364241	338486	338173	383925
		MEDP2442	Leu-Met	Amino acid and Its metabolites	Small Peptide	263.1	262.135	[M+H]+	C11H22N2O3S	1b	1.09477e+06	729679	617719	506659	745361	646705	801568	691181	873784	456214	572570	542371
		MEDP2444	Biocytin	CoEnzyme and vitamins	CoEnzyme and vitamins	373.2	372.183	[M+H]+	C16H28N4O4S	1b	568193	1.76708e+06	359368	293373	393011	393043	1.29125e+06	770249	1.43034e+06	1.43825e+06	2.28894e+06	905933
		MEDP2446	cyclo(pro-pro)	Amino acid and Its metabolites	Small Peptide	195.1	194.106	[M+H]+	C10H14N2O2	1b	372954	386283	455900	431164	435239	385427	466946	495707	552164	367841	530826	364623
		MEDP2451	Phe-Tyr	Amino acid and Its metabolites	Small Peptide	329.1	328.142	[M+H]+	C18H20N2O4	1a	154683	169518	91905.4	101349	118310	112814	115772	138401	106161	89134.6	120133	196592
		MEDP2452	Ile-Ile	Amino acid and Its metabolites	Small Peptide	245.2	244.179	[M+H]+	C12H24N2O3	1b	916364	877620	490876	437331	550248	592692	675004	1.21348e+06	790252	751499	1.32494e+06	1.01487e+06
		MEDP2458	Heptethylene-glycol	Alcohol and amines	Alcohols	327.2	326.194	[M+H]+	C14H30O8	1b	1.2034e+07	1.62372e+07	8.29807e+06	9.46319e+06	7.7294e+06	6.82328e+06	1.18554e+07	1.61397e+07	1.40853e+07	1.56992e+07	1.97225e+07	3.02022e+07
		MEDP2463	Trp-Pro	Amino acid and Its metabolites	Small Peptide	302.1	301.143	[M+H]+	C16H19N3O3	1b	871599	874351	868796	897020	910520	936763	944904	956103	846296	922592	886161	937909
		MEDP2466	Leu-Trp	Amino acid and Its metabolites	Small Peptide	318.2	317.174	[M+H]+	C17H23N3O3	1a	1.07612e+06	937014	1.68108e+06	1.69279e+06	1.97822e+06	1.43514e+06	1.20137e+06	1.66594e+06	1.12561e+06	910468	1.21325e+06	974852
		MEDP2467	Ile-Trp	Amino acid and Its metabolites	Small Peptide	318.2	317.174	[M+H]+	C17H23N3O3	1b	298553	481610	305709	293196	212136	241966	989331	480360	438431	864135	1.18119e+06
		MEDP2472	Pantethine	Alcohol and amines	Alcohols	555.3	554.244	[M+H]+	C22H42N4O8S2	1a	574409	1.1632e+06	795852	771913	751689	591836	426518	685999	1.20348e+06	1.05789e+06	593065	1.55901e+06
		MEDP2478	N-acetyl-D-phenylalanine	Amino acid and Its metabolites	Amino acid derivatives	208.1	207.09	[M+H]+	C11H13NO3	1b	1.38227e+06	999580	293994	189657	112484	379229	435285	491630	472692	146741	250796	143029
		MEDP2481	cyclo(leu-phe)	Amino acid and Its metabolites	Small Peptide	261.2	260.152	[M+H]+	C15H20N2O2	1b	1.33922e+06	1.84152e+06	1.04571e+06	895871	1.04178e+06	1.03455e+06	867788	950634	995061	1.08865e+06	1.16003e+06	1.13737e+06
		MEDP2496	Thr-His	Amino acid and Its metabolites	Small Peptide	257.1	256.117	[M+H]+	C10H16N4O4	1b	318347	270157	219612	205564	230391	263478	132433	117865	153311	94702.1	156427	92336.2
		MEDP2503	Tyr-Thr	Amino acid and Its metabolites	Small Peptide	283.1	282.122	[M+H]+	C13H18N2O5	1b	981994	810982	796485	717635	848444	691511	798687	787873	775610	560276	553216	676804
		MEDP2505	Asn-Met	Amino acid and Its metabolites	Small Peptide	264.1	263.094	[M+H]+	C9H17N3O4S	1b	560009	598947	513997	525315	706695	556970	664210	725174	648613	437268	570155	759501
		MEDP2506	Inosine 5'-monophosphate	Nucleotide and Its metabolites	Nucleotide and Its metabolites	349.1	348.047	[M+H]+	C10H13N4O8P	1b	101113	150103	163073	169208	131844	132512	136587	238664	135195	203051	129095	127065
		MEDP2509	Trp-His	Amino acid and Its metabolites	Small Peptide	342.2	341.149	[M+H]+	C17H19N5O3	1b	119958	130122	205383	153525	158445	185044	146404	114874	190144	128947	189129	127074
		MEDP2511	6-Thio-dG	Nucleotide and Its metabolites	Nucleotide and Its metabolites	284.1	283.074	[M+H]+	C10H13N5O3S	1b	187526	194940	169618	144718	159566	216891	197911	168701	182298	210036	248997	138427
		MEDP2514	Glu-Phe-Ala	Amino acid and Its metabolites	Small Peptide	366.2	365.159	[M+H]+	C17H23N3O6	1b	135602	157605	184796	209855	213380	251548	126455	122562	119638	194621	222156	173667
		MEDP2525	2-Amino-2-methyl-1,3-propanediol	Alcohol and amines	Alcohols	106.1	105.078	[M+H]+	C4H11NO2	1b	1.30535e+06	836625	1.2264e+06	1.21841e+06	1.26111e+06	1.3571e+06	1.01422e+06	1.21707e+06	632403	540290	705681	833103
		MEDP2527	4-Amino-3-hydroxybutyric acid	Others	Medicine	120.1	119.058	[M+H]+	C4H9NO3	1a	244257	266479	105530	121910	142000	100635	139075	194071	178435	192424	240139	159518
		MEDP2528	Cycloleucine	Amino acid and Its metabolites	Amino acid derivatives	130.1	129.078	[M+H]+	C6H11NO2	1a	210112	180211	211966	251219	239084	285773	327641	254974	191408	181124	194447	188044
		MEDP2529	D-Alloisoleucine	Amino acid and Its metabolites	Amino acids	132.1	131.095	[M+H]+	C6H13NO2	1a	3.93057e+07	3.08807e+07	3.43912e+07	4.96956e+07	1.09906e+07	3.32507e+07	4.40476e+07	4.8932e+07	3.27501e+07	3.9845e+07	3.15295e+07	4.07736e+07
		MEDP2534	Raphanusamic acid	Organic acid and Its derivatives	Organic acid and Its derivatives	164	162.976	[M+H]+	C4H5NO2S2	1b	8.8227e+06	7.39415e+06	6.20095e+06	6.65336e+06	6.22853e+06	5.25757e+06	6.61643e+06	6.4957e+06	5.56763e+06	3.33702e+06	2.89815e+06	3.26081e+06
		MEDP2553	2-(Acetylamino)-2-deoxy-A-D-glucopyranose	Alcohol and amines	Amines	222.1	221.09	[M+H]+	C8H15NO6	1b	361007	434069	473473	560058	442896	528430	383011	489427	400272	519954	531222	485985
		MEDP2555	Pro-Asn	Amino acid and Its metabolites	Small Peptide	230.1	229.106	[M+H]+	C9H15N3O4	1b	235231	276504	160307	185273	216001	136306	241930	249628	254412	141111	156474	250589
		MEDP2556	Pro-Asp	Amino acid and Its metabolites	Small Peptide	231.1	230.09	[M+H]+	C9H14N2O5	1b	6.15203e+06	6.44519e+06	7.48987e+06	7.74052e+06	8.08114e+06	7.3126e+06	7.21091e+06	8.70252e+06	8.90624e+06	8.30566e+06	8.79422e+06	8.18457e+06
		MEDP2557	Hyp-Val	Amino acid and Its metabolites	Small Peptide	231.1	230.127	[M+H]+	C10H18N2O4	1b	8.25822e+06	5.88747e+06	8.55173e+06	7.25784e+06	8.44199e+06	8.33021e+06	8.70107e+06	7.4305e+06	8.97919e+06	6.56423e+06	6.85315e+06	6.83253e+06
		MEDP2560	Ser-Lys	Amino acid and Its metabolites	Small Peptide	234.1	233.137	[M+H]+	C9H19N3O4	1b	381032	440179	271473	333725	329814	364098	418803	373170	444196	390374	429290	303202
		MEDP2562	Ser-Glu	Amino acid and Its metabolites	Small Peptide	235.1	234.085	[M+H]+	C8H14N2O6	1b	177048	148958	98281.8	105979	112737	99842.9	77413.5	115375	92156.9	102906	109271	134913
		MEDP2563	Phe-Ser	Amino acid and Its metabolites	Small Peptide	253.1	252.111	[M+H]+	C12H16N2O4	1b	809260	690883	744645	709151	704283	655278	786112	675461	712096	726421	741911	832333
		MEDP2564	Met-Ser	Amino acid and Its metabolites	Small Peptide	237.1	236.083	[M+H]+	C8H16N2O4S	1b	760781	739863	573065	458414	683535	646060	732426	723672	574932	519171	616223	621806
		MEDP2565	Phe-Ala	Amino acid and Its metabolites	Small Peptide	237.1	236.116	[M+H]+	C12H16N2O3	1a	235273	196434	178428	130137	163517	155595	154547	187099	183457	129571	198216	205160
		MEDP2572	Leu-Asp	Amino acid and Its metabolites	Small Peptide	247.1	246.121	[M+H]+	C10H18N2O5	1a	786530	840739	400813	417467	458616	438576	399230	450064	421304	310431	595936	650884
		MEDP2573	Lys-Thr	Amino acid and Its metabolites	Small Peptide	248.2	247.153	[M+H]+	C10H21N3O4	1b	1.07072e+07	8.34843e+06	8.71625e+06	6.9286e+06	7.38999e+06	7.56424e+06	1.0262e+07	9.16603e+06	9.86125e+06	6.47404e+06	7.05523e+06	7.78163e+06
		MEDP2574	Met-Thr	Amino acid and Its metabolites	Small Peptide	251.1	250.098	[M+H]+	C9H18N2O4S	1b	2.63038e+06	2.58806e+06	1.63882e+06	1.74116e+06	2.01126e+06	1.51919e+06	1.72612e+06	2.29482e+06	1.96531e+06	1.61888e+06	1.65721e+06	2.1214e+06
		MEDP2576	Val-His	Amino acid and Its metabolites	Small Peptide	255.1	254.137	[M+H]+	C11H18N4O3	1b	315398	317407	257312	211560	245142	238018	322583	416657	312334	212557	267163	342889
		MEDP2577	Asn-Gln	Amino acid and Its metabolites	Small Peptide	261.1	260.112	[M+H]+	C9H16N4O5	1b	3.86565e+06	3.32319e+06	3.07491e+06	4.09298e+06	3.68912e+06	3.07346e+06	3.23676e+06	3.15565e+06	2.96637e+06	2.22771e+06	2.18328e+06	3.32122e+06
		MEDP2581	Asp-Glu	Amino acid and Its metabolites	Small Peptide	263.1	262.08	[M+H]+	C9H14N2O7	1b	148791	167989	151657	142222	186229	150714	139196	175670	114226	149747	153593	202566
		MEDP2582	Pro-Phe	Amino acid and Its metabolites	Amino acid derivatives	263.1	262.132	[M+H]+	C14H18N2O3	1b	1.49269e+07	1.74343e+07	2.0326e+07	1.99241e+07	1.75985e+07	1.87372e+07	2.63168e+07	2.592e+07	2.4965e+07	2.6457e+07	2.3868e+07	2.66421e+07
		MEDP2587	Phe-Hyp	Amino acid and Its metabolites	Amino acid derivatives	279.1	278.127	[M+H]+	C14H18N2O4	1a	352724	407516	1.25972e+06	1.12597e+06	1.36475e+06	1.13542e+06	2.68632e+06	2.83465e+06	1.04018e+06	766814	948509	774354
		MEDP2589	Met-Met	Amino acid and Its metabolites	Small Peptide	281.1	280.092	[M+H]+	C10H20N2O3S2	1b	2.76468e+06	1.58162e+06	2.3753e+06	2.32439e+06	2.31088e+06	2.86433e+06	2.41061e+06	1.32745e+06	2.09202e+06	1.42886e+06	1.95677e+06	862776
		MEDP2590	2-Aminoadenosine	Nucleotide and Its metabolites	Nucleotide and Its metabolites	283.1	282.107	[M+H]+	C10H14N6O4	1b	193731	159252	127256	126554	174783	167919	126346	156636	142959	122193	159274	186298
		MEDP2594	Arg-Asp	Amino acid and Its metabolites	Small Peptide	290.1	289.138	[M+H]+	C10H19N5O5	1b	158320	132621	102177	75932.4	71470.3	71086.8	128415	192411	202181	253416	299664	139219
		MEDP2595	Ser-Trp	Amino acid and Its metabolites	Small Peptide	292.1	291.121	[M+H]+	C14H17N3O4	1b	2.10027e+06	2.19257e+06	1.97693e+06	2.08008e+06	1.94957e+06	2.12636e+06	2.06817e+06	2.10455e+06	2.0073e+06	1.96652e+06	2.44173e+06	2.06343e+06
		MEDP2596	Lys-Phe	Amino acid and Its metabolites	Small Peptide	294.2	293.173	[M+H]+	C15H23N3O3	1b	2.40286e+06	1.86665e+06	1.36351e+06	1.1174e+06	1.21683e+06	952707	1.29818e+06	1.25963e+06	1.35987e+06	915521	1.1162e+06	1.22863e+06
		MEDP2602	Val-Trp	Amino acid and Its metabolites	Small Peptide	304.2	303.158	[M+H]+	C16H21N3O3	1b	1.97514e+06	2.40484e+06	1.80986e+06	1.7653e+06	1.74131e+06	1.73284e+06	2.0478e+06	2.35122e+06	2.07917e+06	2.23041e+06	2.58465e+06	2.06887e+06
		MEDP2605	Lys-Tyr	Amino acid and Its metabolites	Small Peptide	310.2	309.169	[M+H]+	C15H23N3O4	1b	558879	849699	463496	506846	434689	371072	549169	663442	552131	560095	721506	964916
		MEDP2606	Met-Tyr	Amino acid and Its metabolites	Small Peptide	313.1	312.114	[M+H]+	C14H20N2O4S	1b	2.86745e+06	3.34655e+06	2.4271e+06	2.32012e+06	2.37292e+06	2.20114e+06	2.52414e+06	3.00157e+06	3.00209e+06	2.61162e+06	3.19357e+06	2.7398e+06
		MEDP2607	Hyp-Trp	Amino acid and Its metabolites	Small Peptide	318.1	317.138	[M+H]+	C16H19N3O4	1b	196045	185750	103963	100362	113580	140562	125601	170483	116633	113643	172890	154336
		MEDP2609	His-Tyr	Amino acid and Its metabolites	Small Peptide	319.1	318.132	[M+H]+	C15H18N4O4	1b	1.87629e+07	1.79388e+07	1.82014e+07	1.7135e+07	1.84659e+07	1.67614e+07	1.83673e+07	1.86704e+07	2.04004e+07	1.59654e+07	1.78323e+07	1.86988e+07
		MEDP2616	Isoferulic acid	Benzene and substituted derivatives	Benzene and substituted derivatives	195.1	194.058	[M+H]+	C10H10O4	1b	1.62058e+06	1.30546e+06	960098	953423	1.04209e+06	882167	1.02653e+06	1.7177e+06	1.1963e+06	1.02099e+06	1.23517e+06	1.28971e+06
		MEDP2631	11-Aminoundecanoic acid	Organic acid and Its derivatives	Organic acid and Its derivatives	202.2	201.173	[M+H]+	C11H23NO2	1a	290290	723274	177343	204175	249613	202476	532904	643407	599072	591312	574418	547709
		MEDP2632	Methyltrienolone	Others	Medicine	285.2	284.178	[M+H]+	C19H24O2	1b	184186	264319	149822	155253	151346	132499	147259	199626	221535	190119	207629	184718
		MEDP2633	2-Butyl-3-(4-hydroxybenzoyl)benzofuran	Benzene and substituted derivatives	Benzene and substituted derivatives	295.1	294.126	[M+H]+	C19H18O3	1b	70481.5	63659.8	76338.2	62723.1	98553.5	84858.1	99810.7	107618	101769	71709.7	98984.3	77698.8
		MEDP2657	3-Aminobenzenesulfonic acid	Benzene and substituted derivatives	Benzene and substituted derivatives	174	173.015	[M+H]+	C6H7NO3S	1b	103815	107704	86399.9	82663.9	124492	85555.8	60341.9	71324.8	80620.5	38484.4	80788.3	41329.1
		MEDP2664	4-Hydroxyquinoline	Benzene and substituted derivatives	Benzene and substituted derivatives	146.1	145.053	[M+H]+	C9H7NO	1a	27633.8	40698	29844.9	19896.6	28197.6	36899.8	33475.3	40350.2	27232.5	40312.9	37580.5	40898.8
		MEDP2667	3-Aminophenol	Benzene and substituted derivatives	Benzene and substituted derivatives	110.1	109.053	[M+H]+	C6H7NO	1b	166606	189920	199867	233106	154985	210729	285814	294557	247303	202241	219631	230470
		MEDP2669	3,5-Dinitrobenzamide	Benzene and substituted derivatives	Benzene and substituted derivatives	212	211.023	[M+H]+	C7H5N3O5	1b	547927	654514	331486	419858	392535	442478	198816	217166	324100	225716	286147	174531
		MEDP2684	Tosyl-L-lysine chloromethyl ketone	Benzene and substituted derivatives	Benzene and substituted derivatives	333.1	332.096	[M+H]+	C14H21ClN2O3S	1b	63481.6	57592.5	83723.4	72754.9	87100.4	78112.8	46999.1	57333.1	51464.6	57057.7	67535.4	57218.7
		MEDP2690	LPA(20:0/0:0)	GP	LPA	508.3	466.306	[M+CH3CN+H]+	C23H47O7P	3	102391	127922	105234	93556.4	83565.9	75104.2	93736.7	118004	103314	83851.3	125921	124390
		MEDP2697	2-Thio-PAF	FA	Others	522.3	539.341	[M+H-H2O]+	C26H54NO6PS	3	125669	89623.1	109046	133529	133086	127490	98783.7	84409.1	81929.9	25681.5	45956.1	37004.1
		MEDP2705	Hexadecanal	Aldehyde,Ketones,Esters	Aldehydes	263.2	240.245	[M+Na]+	C16H32O	3	1.13025e+07	1.46084e+07	7.03023e+06	6.65441e+06	1.23964e+07	1.78109e+07	1.42436e+07	1.49512e+07	1.25617e+07	4.04528e+06	1.75699e+07	2.96059e+06
		MEDP2724	EDTA	Organic acid and Its derivatives	Organic acid and Its derivatives	293.1	292.091	[M+H]+	C10H16N2O8	3	4.67648e+06	9.45309e+06	2.40166e+06	6.05293e+07	6.39816e+06	3.07007e+06	4.0956e+06	4.62485e+06	4.04809e+06	1.89066e+06	3.56053e+06	1.7128e+06
		MEDP2725	1-Fluorocyclohexadiene-cis,cis-1,2-diol	Alcohol and amines	Alcohols	131	130.043	[M+H]+	C6H7FO2	3	130990	115182	116139	146859	151655	98019.1	167989	166064	151661	87281.1	154129	118060
		MEDP2731	7alpha-Hydroxy-3-oxo-4-cholestenoic acid	Bile acids	Bile acids	431.3	430.308	[M+H]+	C27H42O4	3	3.42251e+06	2.43377e+06	2.16331e+06	2.27161e+06	2.16767e+06	2.04163e+06	2.48482e+06	2.44285e+06	2.02807e+06	1.29536e+06	1.28082e+06	1.26537e+06
		MEDP2738	2-Hexadecanoylthio-1-ethylphosphorylcholine	FA	Others	482.3	481.299	[M+H]+	C23H48NO5PS	3	1.69139e+06	1.90295e+06	1.37558e+06	1.23158e+06	1.68873e+06	1.38041e+06	1.10523e+06	1.18616e+06	1.37336e+06	1.11959e+06	1.59722e+06	864959
		MEDP2740	Genistein-4'-glucuronide	Benzene and substituted derivatives	Benzene and substituted derivatives	447.1	446.085	[M+H]+	C21H18O11	3	296857	251128	270084	148257	434303	617953	398946	391033	360027	96084.5	288553	86785.6
		MEDP2742	Thr-Val-Thr	Amino acid and Its metabolites	Small Peptide	320.2	319.174	[M+H]+	C13H25N3O6	3	2.36724e+06	2.05002e+06	2.60927e+06	2.28557e+06	2.9066e+06	2.81169e+06	2.33251e+06	2.45417e+06	2.48987e+06	1.87104e+06	2.85678e+06	1.81519e+06
		MEDP2748	LPE(O-17:1)	GP	LPE	452.3	451.306	[M+H]+	C22H46NO6P	3	506662	617092	1.25332e+06	1.34004e+06	1.42718e+06	599779	1.048e+06	1.39799e+06	936871	400101	1.11814e+06	1.13805e+06
		MEDP2752	3-Indole carboxylic acid glucuronide	Heterocyclic compounds	Indole and Its derivatives	338.1	337.08	[M+H]+	C15H15NO8	3	1.06256e+06	925670	951010	615667	1.32607e+06	1.20279e+06	1.13175e+06	1.16879e+06	1.09137e+06	301871	583434	249867
		MEDP2764	Dioctyl phthalate	Aldehyde,Ketones,Esters	Esters	391.3	390.277	[M+H]+	C24H38O4	3	84698.2	127873	138895	82681.4	112733	101293	107317	120775	128570	77415.9	132385	80954.3
		MEDP2777	16-Feruloyloxypalmitate	FA	Others	449.3	448.282	[M+H]+	C26H40O6	3	4.90893e+06	4.79466e+06	1.06396e+07	1.07161e+07	1.28028e+07	1.34362e+07	4.02242e+07	2.85435e+07	5.00407e+07	2.6821e+07	3.05232e+07	2.04879e+07
		MEDP2779	2,22,25-Trideoxyecdysone	Hormones and hormone related compounds	Hormones and hormone related compounds	417.3	416.329	[M+H]+	C27H44O3	3	369306	291384	281608	341336	290233	440636	416073	307157	362590	279276	418838	247793
		MEDP2780	4alpha-Hydroxymethyl-4beta-methyl-5alpha-cholesta-8,24-dien-3beta-ol	Hormones and hormone related compounds	Hormones and hormone related compounds	429.4	428.365	[M+H]+	C29H48O2	3	2.95906e+06	2.92561e+06	3.14381e+06	2.453e+06	2.88247e+06	3.42906e+06	3.21925e+06	3.49017e+06	3.22457e+06	2.98691e+06	3.27852e+06	2.15795e+06
		MEDP2784	LPC(0:0/22:6)	GP	LPC	568.3	567.332	[M+H]+	C30H50NO7P	3	1.41994e+06	1.69363e+06	1.10821e+06	525796	426527	1.12455e+06	1.73061e+06	1.89871e+06	1.80287e+06	677705	854341	440841
		MEDP2786	PC(2:0/16:0)	GP	PC	538.3	537.343	[M+H]+	C26H52NO8P	3	8.00147e+06	7.56708e+06	4.20288e+06	2.84556e+06	3.00433e+06	3.81058e+06	6.92688e+06	3.83038e+06	7.27817e+06	2.25103e+06	6.90048e+06	1.56818e+06
		MEDP2787	LPC(0:0/16:2)	GP	LPC	492	491.301	[M+H]+	C24H46NO7P	3	318556	420744	226631	284164	332597	522366	414866	341942	398855	131141	413730	137412
		MEDP2789	LPE(0:0/15:0)	GP	LPE	440.3	439.27	[M+H]+	C20H42NO7P	2	84878	90611.2	60769	63666.5	120980	96098.3	63101.1	61149.7	74377.5	40075.1	66518.7	19880
		MEDP2791	MG(0:0/20:4/0:0)	GL	MG	379.3	378.276	[M+H]+	C23H38O4	3	1.41864e+07	1.32918e+07	1.46761e+07	1.20658e+07	1.12425e+07	1.62556e+07	2.23413e+07	1.9685e+07	1.96058e+07	9.41708e+06	1.47799e+07	4.01694e+06
		MEDP2792	PC(O-1:0/O-16:0)	GP	PC-O	496.3	495.369	[M+H]+	C25H54NO6P	2	623005	467998	189976	2.03721e+06	880920	186159	351391	997010	616791	277926	536804	208911
		MEDP2794	Calcifediol	CoEnzyme and vitamins	CoEnzyme and vitamins	401.3	400.334	[M+H]+	C27H44O2	1b	2.8276e+07	3.13576e+07	2.53735e+07	2.1494e+07	3.26537e+07	3.86874e+07	3.69769e+07	3.83799e+07	3.49526e+07	1.34434e+07	3.45422e+07	1.19332e+07
		MEDP2795	7alpha-Hydroxy-4-cholesten-3-one	Hormones and hormone related compounds	Hormones and hormone related compounds	383.3	400.334	[M+H-H2O]+	C27H44O2	1b	104326	108150	94472.6	97672.8	100900	73448.1	73218.7	92400.8	73709.2	52631.2	83508.5	52631.8
		MEDP2805	gamma-Glu-Phe	Amino acid and Its metabolites	Small Peptide	295.1	294.122	[M+H]+	C14H18N2O5	1b	3.22985e+06	3.15168e+06	4.66929e+06	4.56324e+06	4.89003e+06	5.08943e+06	2.84092e+06	2.89974e+06	2.69658e+06	2.92323e+06	3.86635e+06	2.70557e+06
		MEDP2806	Linoleamide	Alcohol and amines	Amines	280.2	279.256	[M+H]+	C18H33NO	1b	4.8035e+06	3.44343e+06	3.42877e+06	3.55303e+06	5.71377e+06	4.58367e+06	3.16455e+06	3.19057e+06	7.06195e+06	1.93867e+06	2.8999e+06	1.63816e+06
		MEDP2810	n-Oleoylethanolamine	FA	Others	326.3	325.298	[M+H]+	C20H39NO2	1b	5.90184e+06	2.72247e+06	1.60947e+06	1.03722e+06	1.98378e+06	1.53065e+06	4.14905e+06	2.20951e+06	2.56983e+06	2.42066e+06	2.19046e+06	3.81293e+06
		MEDP2811	FFA(22:1)	FA	FFA	339.3	338.318	[M+H]+	C22H42O2	1b	1.81523e+07	2.28207e+07	1.57416e+07	4.74354e+06	6.60563e+06	4.36042e+06	7.56482e+06	1.03123e+07	1.04918e+07	5.22072e+06	1.49903e+07	5.39631e+06
		MEDP2816	Carnitine C6-2OH	FA	CAR	290.2	289.153	[M+H]+	C13H23NO6	3	8.97171e+07	9.72819e+07	5.23948e+07	3.03592e+08	8.2929e+07	7.06957e+07	7.0686e+07	6.26638e+07	6.59179e+07	2.39158e+07	4.85847e+07	2.37235e+07
		MEDP2819	Carnitine C3:1-2OH	FA	CAR	248.1	247.106	[M+H]+	C10H17NO6	3	392401	497817	410972	307420	326023	403224	238768	205631	258736	158896	184832	149850
		MEDP2841	LPC(O-18:0)	GP	LPC-O	510.4	509.385	[M+H]+	C26H56NO6P	2	756346	684149	684772	778290	692926	795578	824342	1.00684e+06	1.02704e+06	825083	1.15073e+06	796162
		MEDTN01132	2-Azidoethyl 2-Acetamido-2-deoxy-beta-D-glucopyranoside	Carbohydrates and Its metabolites	Sugar acids	289.113	290.123	[M-H]-	C10H18N4O6	1b	2.90871e+06	3.32189e+06	2.5701e+06	2.02534e+06	3.89278e+06	4.04529e+06	3.74846e+06	5.57049e+06	3.61302e+06	1.203e+06	3.17647e+06	974056
		MEDTN01418	2-Hydroxyoctadecanoic acid	FA	FFA	299.257	300.266	[M-H]-	C18H36O3	3	10645.6	21187.8	12103.2	10107.9	11083	8669.78	13550	18393.6	19261.5	17910.3	23156.7	17820.1
		MEDTN02450	N-(Cyclopropylmethyl)-7-[3,5-dihydroxy-2-(3-hydroxy-5-phenylpent-1-EN-1-YL)cyclopentyl]hept-5-enamide	Organic acid and Its derivatives	Organic acid and Its derivatives	424.282	441.288	[M+H-H2O]+	C27H39NO4	3	3.95068e+06	1.38509e+07	9.21779e+06	6.4677e+06	1.7091e+07	5.33299e+06	4.92396e+06	1.09796e+07	8.45224e+06	4.04508e+06	7.68007e+06	4.67227e+06
		MEDTP02578	2-Hydroxy-4-(methylthio)butyric acid	Organic acid and Its derivatives	Organic acid and Its derivatives	192.068	150.035	[M+CH3CN+H]+	C5H10O3S	1b	1.59275e+06	1.51701e+06	1.16545e+06	702414	1.908e+06	1.72318e+06	1.40526e+06	2.39608e+06	1.56316e+06	400269	1.10299e+06	308728
		MEDTP02919	Soyasaponin I	Terpenoids	Triterpene Saponin	943.529	942.519	[M+H]+	C48H78O18	2	1.03837e+06	1.34346e+06	795272	799290	877658	780095	829522	972568	924518	936913	1.06747e+06	972190
		MW0000015	(13aR)-2,3,9,10-tetramethoxy-13-methyl-6,8,13,13a-tetrahydro-5H-isoquinolino[2,1-b]isoquinoline	Alkaloids	Alkaloids	370.197	369.194	[M+H]+	C22H27NO4	3	6.49507e+06	5.44169e+06	5.77475e+06	6.01177e+06	7.6733e+06	5.32962e+06	7.07548e+06	6.80549e+06	7.68852e+06	4.48706e+06	6.93945e+06	4.82535e+06
		MW0000171	Catharanthine	Alkaloids	Alkaloids	337.193	336.184	[M+H]+	C21H24N2O2	3	5.36658e+06	6.12945e+06	7.37572e+06	5.53543e+06	7.06868e+06	6.72123e+06	6.40615e+06	1.01548e+07	7.6161e+06	7.57792e+06	9.21501e+06	7.83224e+06
		MW0000172	Cephaeline	Benzene and substituted derivatives	Benzene and substituted derivatives	467.286	466.283	[M+H]+	C28H38N2O4	3	956855	903807	490836	624268	883366	542682	492517	690550	533169	416170	468668	393768
		MW0000177	Chaetoglobosin N	Benzene and substituted derivatives	Benzene and substituted derivatives	541.261	542.278	[M-H]-	C33H38N2O5	3	2.43116e+06	2.43213e+06	1.56583e+06	1.50953e+06	1.68646e+06	1.66409e+06	2.13368e+06	2.48071e+06	2.7066e+06	1.72585e+06	2.87706e+06	1.79891e+06
		MW0000205	Cytochalasin a	Benzene and substituted derivatives	Benzene and substituted derivatives	478.263	477.252	[M+H]+	C29H35NO5	3	82127.8	102220	217892	235319	226615	251420	206589	161414	150613	270306	197486	199968
		MW0000241	3-Hydroxy-8-methyl-8-azabicyclo[3.2.1]octane-2-carboxylic acid	Alkaloids	Tropan alkaloids	230.103	185.105	[M+HCOO]-	C9H15NO3	3	4.30257e+06	2.26643e+06	353153	352284	177240	187068	735525	486106	1.56238e+06	253512	295171	227362
		MW0000270	Glaudine	Alkaloids	Alkaloids	398.165	399.168	[M-H]-	C22H25NO6	3	341098	397056	355110	344616	321410	357271	359958	394271	384766	386173	447288	370949
		MW0000302	Irinotecan	Heterocyclic compounds	Heterocyclic compounds	587.282	586.279	[M+H]+	C33H38N4O6	3	180634	160365	160066	117297	103035	77288.6	208129	242900	88318.4	178626	260525	170251
		MW0000325	Lycorine	Alkaloids	Alkaloids	346.133	287.116	[M+CH3COO]-	C16H17NO4	3	612634	915513	1.52496e+06	1.4438e+06	1.15738e+06	1.46868e+06	1.44086e+06	1.26083e+06	1.47224e+06	1.55277e+06	1.93657e+06	1.514e+06
		MW0000341	Morphine-6-glucuronide	Alkaloids	Isoquinoline alkaloids	460.167	461.169	[M-H]-	C23H27NO9	3	68412.1	67985.9	123478	109811	122214	137390	116261	171390	109257	153215	158981	135603
		MW0000347	Naltrindole	Heterocyclic compounds	Indole and Its derivatives	451.144	414.194	[M+K-2H]-	C26H26N2O3	3	4.4144e+06	7.5237e+06	1.14151e+06	1.15419e+06	1.38885e+06	1.35247e+06	2.41194e+06	2.68386e+06	3.48988e+06	1.37345e+06	2.22946e+06	1.60771e+06
		MW0000385	O-Methylsomniferine	Alkaloids	Isoquinoline alkaloids	621.268	622.268	[M-H]-	C37H38N2O7	3	1.04335e+06	1.12596e+06	917963	750950	916021	934634	1.13799e+06	1.35967e+06	1.25376e+06	661329	1.10248e+06	716716
		MW0000387	Oxoglaucine	Alkaloids	Alkaloids	350.105	351.111	[M-H]-	C20H17NO5	3	3.94827e+06	3.65908e+06	3.07664e+06	2.12306e+06	2.25753e+06	2.74405e+06	2.96388e+06	2.66869e+06	3.15301e+06	1.7154e+06	2.51752e+06	1.63562e+06
		MW0000391	Palmatine	Others	Others	352.16	352.155	[M+H]+	C21H22NO4+	3	9.96668e+06	1.08075e+07	1.47621e+07	1.35713e+07	1.64691e+07	1.72204e+07	1.33658e+07	1.33844e+07	1.47382e+07	1.21411e+07	1.73993e+07	1.23325e+07
		MW0000398	Pilocarpine	Alkaloids	Alkaloids	226.155	208.121	[M+NH4]+	C11H16N2O2	3	4.27376e+06	2.97508e+06	4.48863e+06	3.623e+06	3.42105e+06	4.18354e+06	3.14284e+06	3.97517e+06	3.97264e+06	3.82128e+06	5.65351e+06	3.44554e+06
		MW0000445	4,12-Dimethoxy-17-methyl-13-oxo-17-azoniatetracyclo[7.5.3.01,10.02,7]heptadeca-2(7),3,5,11-tetraen-3-olate	Alkaloids	Isoquinoline alkaloids	347.192	329.163	[M+NH4]+	C19H23NO4	3	1.77429e+07	1.94282e+07	1.46167e+07	1.18184e+07	1.40635e+07	1.31027e+07	1.51692e+07	1.74689e+07	1.67842e+07	1.28184e+07	1.79532e+07	1.22767e+07
		MW0000453	N-(1-Allyl-3-pyrrolidinyl)propionanilide oxalate (1:1)	Others	Others	349.165	348.169	[M-H]-	C18H24N2O5	3	699678	1.18236e+06	665238	823802	881507	610821	537276	763620	918484	567515	662559	813007
		MW0000466	Topotecan	Alkaloids	Alkaloids	422.171	421.164	[M+H]+	C23H23N3O5	3	205135	214829	322220	253379	297071	322066	257639	344588	341045	278572	316737	315187
		MW0000480	Vincamine	Benzene and substituted derivatives	Benzene and substituted derivatives	337.198	354.194	[M+H-H2O]+	C21H26N2O3	3	342824	394560	537575	480747	659352	558274	391909	466007	401918	395310	552675	413013
		MW0000490	Pseudomorphine	Alkaloids	Isoquinoline alkaloids	567.245	568.257	[M-H]-	C34H36N2O6	3	931378	980350	1.98986e+06	1.52852e+06	2.04883e+06	2.32797e+06	4.86429e+06	3.85679e+06	5.98158e+06	3.57764e+06	4.67103e+06	3.32971e+06
		MW0000503	(-)-Tylocrebrine	Benzene and substituted derivatives	Benzene and substituted derivatives	392.181	393.194	[M-H]-	C24H27NO4	3	126492	209733	255428	240101	315070	300878	255221	265603	330861	242021	311528	237985
		MW0000529	(10)-Gingerol	Benzene and substituted derivatives	Phenolics	409.258	350.246	[M+CH3COO]-	C21H34O4	3	625979	778491	606516	590971	631756	656568	504577	586060	656622	488749	816604	552195
		MW0000741	4-Tert-butylphenoxyacetic acid	Benzene and substituted derivatives	Benzene and substituted derivatives	267.124	208.11	[M+CH3COO]-	C12H16O3	3	1.58866e+07	2.41817e+07	1.75343e+07	1.89437e+07	2.13944e+07	1.892e+07	2.00469e+07	2.05119e+07	2.21645e+07	1.79532e+07	2.39201e+07	1.59417e+07
		MW0000764	AS-252424	Benzene and substituted derivatives	Phenolics	304.013	305.016	[M-H]-	C14H8FNO4S	3	59992.2	76754.8	32137.4	42440	37894.7	28425	35160.2	46175.2	44719	41634.1	51857.6	36973.3
		MW0000802	N-[1-[4-[(2,4-dimethoxyphenyl)methyl]-5-(2-phenylethyl)-1,2,4-triazol-3-yl]-2-(1H-indol-3-yl)ethyl]pyridine-2-carboxamide	Benzene and substituted derivatives	Benzene and substituted derivatives	587.286	586.269	[M+H]+	C35H34N6O3	3	968317	970557	1.04408e+06	971750	895994	1.23294e+06	1.6481e+06	1.70893e+06	1.95578e+06	1.37735e+06	1.48894e+06	1.08308e+06
		MW0000827	Desmethylescitalopram	Benzene and substituted derivatives	Benzene and substituted derivatives	311.161	310.148	[M+H]+	C19H19FN2O	3	1.08341e+06	1.66795e+06	627375	531674	671441	770526	1.0962e+06	1.19683e+06	976877	952216	1.22986e+06	783006
		MW0000898	CAY-10583	Benzene and substituted derivatives	Benzene and substituted derivatives	388.187	387.183	[M+H]+	C25H25NO3	3	3.52299e+06	3.15352e+06	6.1224e+06	5.22127e+06	6.11827e+06	6.7103e+06	8.11245e+06	8.93397e+06	7.02485e+06	6.34352e+06	9.61742e+06	6.335e+06
		MW0000962	[4]-Gingerdiol 3,5-diacetate	Benzene and substituted derivatives	Phenolics	351.181	352.189	[M-H]-	C19H28O6	3	928185	943164	778321	630273	841919	788333	904826	1.09628e+06	998735	938017	1.19286e+06	838657
		MW0000978	(8)-Gingerol	Benzene and substituted derivatives	Phenolics	321.207	322.214	[M-H]-	C19H30O4	3	212949	721171	597321	722380	240872	949889	838606	287325	993725	257557	856524	484191
		MW0001465	1-[3,5-bis(trifluoromethyl)benzoyl]-N-(4-chlorophenyl)piperidine-3-carboxamide	Benzene and substituted derivatives	Benzene and substituted derivatives	477.085	478.088	[M-H]-	C21H17ClF6N2O2	3	1.87627e+06	2.24604e+06	1.39992e+06	1.08763e+06	1.76306e+06	1.73192e+06	883457	772411	1.74744e+06	679325	1.53734e+06	461039
		MW0001578	(6S)-1-[4-(dimethylamino)-3-methylbenzyl]-5-(diphenylacetyl)-4,5,6,7-tetrahydro-1H-imidazo[4,5-c]pyridine-6-carboxylic acid	Benzene and substituted derivatives	Benzene and substituted derivatives	507.24	508.247	[M-H]-	C31H32N4O3	3	1755.33	2285.36	1747.49	2216.19	2091.02	2451.73	1446.12	1903.75	1900.14	882.536	1581.46	819.202
		MW0001985	2-(Acetyloxy)-3-methylbenzoic acid	Benzene and substituted derivatives	Benzene and substituted derivatives	387.109	194.058	[2M-H]-	C10H10O4	3	2.58549e+06	3.86002e+06	1.7882e+06	2.18371e+06	2.56343e+06	3.84638e+06	4.09894e+06	2.30798e+06	2.91359e+06	747713	3.0595e+06	869620
		MW0002126	2,3,6-Trichlorobenzoic acid	Benzene and substituted derivatives	Benzene and substituted derivatives	270.93	223.92	[M+HCOO+2H]+	C7H3Cl3O2	3	537863	625028	566003	508481	667360	566843	639470	654544	686472	589799	736340	584620
		MW0002209	2,4,6-Trimethyl-3,5-dinitrobenzonitrile	Benzene and substituted derivatives	Benzene and substituted derivatives	234.044	235.059	[M-H]-	C10H9N3O4	3	1.19333e+06	1.15047e+06	1.12856e+06	1.09083e+06	1.00214e+06	1.12962e+06	1.24084e+06	1.57307e+06	1.18788e+06	1.85216e+06	1.56899e+06	1.15086e+06
		MW0002871	2-Chloro-4-methylphenol	Benzene and substituted derivatives	Phenolics	283.028	142.019	[2M-H]-	C7H7ClO	3	708641	936535	787778	538269	520440	506638	1.5474e+06	1.74774e+06	1.81462e+06	1.76314e+06	2.40652e+06	1.62464e+06
		MW0002893	2-Chloro-5-nitro-N-phenylbenzamide	Benzene and substituted derivatives	Benzene and substituted derivatives	275.022	276.03	[M-H]-	C13H9ClN2O3	1b	2.17771e+06	2.29085e+06	892385	1.31288e+06	1.12741e+06	1.20056e+06	1.45819e+06	1.75249e+06	1.99659e+06	2.33269e+06	2.66115e+06	1.99543e+06
		MW0002985	2-Propenamide, 2-cyano-3-[3-ethoxy-4-hydroxy-5-[(phenylthio)methyl]phenyl]-	Benzene and substituted derivatives	Phenolics	394.124	354.104	[M-H+CH3CN]-	C19H18N2O3S	3	3.18618e+06	3.75885e+06	2.38817e+06	2.87881e+06	2.3387e+06	2.83279e+06	4.02046e+06	5.18548e+06	3.10042e+06	6.3614e+06	5.83876e+06	3.38858e+06
		MW0003089	2-Hydroxy-2-phenylpropanoic acid	Organic acid and Its derivatives	Organic acid and Its derivatives	206.082	166.063	[M-H+CH3CN]-	C9H10O3	3	369132	384338	391436	334536	344381	355663	408754	511862	480430	313156	464093	326282
		MW0003225	2-[(1-{3-[4-(Biphenyl-4-ylcarbonyl)-2-propylphenoxy]propyl}-1,2,3,4-tetrahydroquinolin-5-yl)oxy]-2-methylpropanoic acid	Benzene and substituted derivatives	Benzene and substituted derivatives	614.286	591.298	[M+Na]+	C38H41NO5	3	182421	236713	131479	116061	139985	121713	107905	125069	142680	137717	178352	125089
		MW0003443	3-(3,4-dimethoxyphenyl)-N-[2-(1-hydroxy-3-methoxy-4-oxocyclohexa-2,5-dien-1-yl)ethyl]prop-2-enimidic acid	Benzene and substituted derivatives	Benzene and substituted derivatives	372.141	373.153	[M-H]-	C20H23NO6	3	4.41278e+06	4.6387e+06	4.56239e+06	3.30844e+06	4.7949e+06	4.72763e+06	4.56281e+06	5.188e+06	5.1946e+06	2.76407e+06	5.09662e+06	2.60811e+06
		MW0003452	3-(3,4-dimethoxyphenyl)-N-[2-(3,4-dimethoxyphenyl)ethyl]-3-hydroxypropanimidic acid	Benzene and substituted derivatives	Benzene and substituted derivatives	388.172	389.184	[M-H]-	C21H27NO6	3	93551.6	93649.5	84795.2	81020.4	72569.4	76910.1	67242.6	71019.6	69072.1	68349.5	93227.6	61862.7
		MW0003711	3,5-dimethyl PIT-1	Benzene and substituted derivatives	Benzene and substituted derivatives	385.092	345.078	[M-H+CH3CN]-	C16H15N3O4S	3	375998	379117	388407	410327	361804	395619	632350	1.11007e+06	703558	481420	604547	455136
		MW0003729	3,8-Dihydroxy-1-methylanthraquinone-2-carboxylic acid	Benzene and substituted derivatives	Benzene and substituted derivatives	333.008	298.048	[M+Cl]-	C16H10O6	3	123761	308795	143132	134056	153208	146660	404933	565513	425715	355022	475048	349856
		MW0004017	2',5'-Dichlorobiphenyl-3-ol	Benzene and substituted derivatives	Benzene and substituted derivatives	236.991	237.995	[M-H]-	C12H8Cl2O	3	3.17965e+06	3.19623e+06	4.21045e+06	3.7705e+06	4.65242e+06	4.28543e+06	3.78639e+06	4.32745e+06	4.00275e+06	3.77849e+06	4.77143e+06	3.46531e+06
		MW0004093	3-Methoxy-4-hydroxyphenylglycol sulfate	Benzene and substituted derivatives	Phenolics	245.012	264.03	[M-H2O-H]-	C9H12O7S	3	2.67108e+06	2.93767e+06	2.73497e+06	1.63533e+06	1.73957e+06	1.676e+06	1.75235e+06	1.22664e+06	1.58158e+06	2.65198e+06	2.58643e+06	2.46954e+06
		MW0004383	4-(Dimethylamino)-n-[7-(hydroxyamino)-7-oxoheptyl]benzamide	Benzene and substituted derivatives	Benzene and substituted derivatives	376.185	307.19	[M+Na+HCOOH]+	C16H25N3O3	3	31076.1	25089.2	29755.8	19832.9	21722.4	20245	23150.3	29263.2	12940.2	51862.6	48314.4	19064.9
		MW0004464	4,5-Dihydroxynaphthalene-2,7-disulfonic acid	Benzene and substituted derivatives	Benzene and substituted derivatives	366.974	319.966	[M+HCOO+2H]+	C10H8O8S2	3	1.23692e+06	1.27465e+06	1.37688e+06	1.27474e+06	1.40387e+06	1.27655e+06	1.36173e+06	1.63188e+06	1.51441e+06	1.47894e+06	1.67024e+06	1.49579e+06
		MW0004531	4-[[4-(4-Chlorophenyl)-2-thiazolyl]amino]phenol	Benzene and substituted derivatives	Benzene and substituted derivatives	301.026	302.028	[M-H]-	C15H11ClN2OS	3	3.15702e+06	2.60807e+06	3.6592e+06	3.26071e+06	3.30366e+06	3.52126e+06	3.31057e+06	2.57636e+06	2.84938e+06	2.33262e+06	2.5486e+06	2.45142e+06
		MW0004656	4-amino-N-(4-tert-butylphenyl)benzenesulfonamide	Benzene and substituted derivatives	Benzene and substituted derivatives	303.12	304.125	[M-H]-	C16H20N2O2S	3	1.57118e+06	2.8326e+06	328392	596690	563906	676978	528777	668507	698908	1.66583e+06	1.85678e+06	1.18229e+06
		MW0004669	Aminosalicylic Acid	Benzene and substituted derivatives	Benzene and substituted derivatives	188.002	153.043	[M+Cl]-	C7H7NO3	3	958706	1.11639e+06	1.05609e+06	860739	1.03582e+06	936857	772637	921768	1.04743e+06	619536	909777	702819
		MW0005393	5-(3-Carboxybenzoyl)-2-((6-(4-methoxyphenyl)-5-hexenyl)oxy)benzenepropanoic acid	Benzene and substituted derivatives	Benzene and substituted derivatives	525.183	502.199	[M+Na]+	C30H30O7	3	3.79071e+06	1.16266e+06	1.78989e+06	1.96032e+06	2.03448e+06	2.65794e+06	1.60358e+06	886478	1.11515e+06	1.43948e+06	1.09082e+06	534821
		MW0005690	p-Hydroxy rosiglitazone	Benzene and substituted derivatives	Phenolics	372.104	373.11	[M-H]-	C18H19N3O4S	3	1.54489e+06	976564	1.04082e+06	1.04409e+06	1.23247e+06	1.09802e+06	602516	601033	1.26198e+06	458241	1.39987e+06	784846
		MW0005833	O-Desmethyl Mycophenolic Acid	Benzene and substituted derivatives	Benzene and substituted derivatives	305.107	306.11	[M-H]-	C16H18O6	3	868167	744616	780952	697410	898032	702716	845988	1.10912e+06	895087	711600	1.16514e+06	703210
		MW0005841	6beta-Naltrexol	Benzene and substituted derivatives	Benzene and substituted derivatives	342.165	343.178	[M-H]-	C20H25NO4	3	159778	138298	293112	277736	285301	370653	364892	545867	377305	358344	308762	388258
		MW0005921	9-Hydroxyphenanthrene	Benzene and substituted derivatives	Benzene and substituted derivatives	212.103	194.073	[M+NH4]+	C14H10O	3	935224	1.09511e+06	2.23732e+06	1.93755e+06	2.21813e+06	2.0184e+06	820542	2.41454e+06	2.44408e+06	2.00113e+06	1.2325e+06	835063
		MW0005990	Aloin	Benzene and substituted derivatives	Benzene and substituted derivatives	417.119	418.126	[M-H]-	C21H22O9	3	2.68862e+06	2.90588e+06	2.75952e+06	2.56094e+06	2.88386e+06	2.84643e+06	2.47621e+06	2.95446e+06	2.6828e+06	2.58059e+06	2.93613e+06	2.80195e+06
		MW0006026	2,2-Diphenylglycine	Benzene and substituted derivatives	Benzene and substituted derivatives	279.091	227.095	[M+Cl+NH3]-	C14H13NO2	3	235348	239743	143584	190033	178498	95383.4	81492.1	53529.8	82286.2	125492	129232	78465.9
		MW0006042	2-Hydroxy-6-pentadecylbenzoic acid	Benzene and substituted derivatives	Benzene and substituted derivatives	349.293	348.266	[M+H]+	C22H36O3	3	205432	182879	471431	524933	513957	650494	272061	429679	239302	526403	598078	626792
		MW0006068	ANTIMYCIN A(A1 shown)	Others	Others	533.262	534.258	[M-H]-	C27H38N2O9	3	6.63242e+06	5.71143e+06	4.5037e+06	3.5605e+06	4.30136e+06	4.21911e+06	5.1342e+06	3.44745e+06	5.09381e+06	1.56496e+06	2.65962e+06	1.80672e+06
		MW0006069	antimycin A1	Benzene and substituted derivatives	Benzene and substituted derivatives	547.278	548.273	[M-H]-	C28H40N2O9	3	261966	240038	179768	183629	188132	201143	221779	249884	256438	162723	241950	159658
		MW0006099	Aurantio-obtusin	Benzene and substituted derivatives	Benzene and substituted derivatives	329.067	330.074	[M-H]-	C17H14O7	3	1.03912e+06	998840	930043	817725	864719	926951	1.00884e+06	970717	1.01905e+06	734154	889280	739501
		MW0006146	3-(dimethylamino)-N-(3-(4-hydroxybenzamido)-4-methylphenyl)benzamide	Benzene and substituted derivatives	Benzene and substituted derivatives	388.172	389.174	[M-H]-	C23H23N3O3	3	7.82995e+06	9.85596e+06	9.04054e+06	7.41056e+06	9.94537e+06	9.36089e+06	9.87225e+06	1.20016e+07	1.09829e+07	9.1427e+06	1.17222e+07	8.53109e+06
		MW0006360	Bilobol	Benzene and substituted derivatives	Phenolics	365.268	318.256	[M+HCOO+2H]+	C21H34O2	3	531934	517280	427938	423541	428651	379968	293151	331017	281302	177895	282979	190615
		MW0006386	Bisoprolol	Benzene and substituted derivatives	Benzene and substituted derivatives	651.456	325.225	[2M+H]+	C18H31NO4	3	1.09894e+07	8.25721e+06	1.34263e+07	1.15909e+07	1.42114e+07	9.62654e+06	1.03063e+07	1.36712e+07	1.62893e+07	8.36368e+06	1.6562e+07	7.25787e+06
		MW0006396	1,1-Bis(4-hydroxyphenyl)ethane	Benzene and substituted derivatives	Benzene and substituted derivatives	213.088	214.099	[M-H]-	C14H14O2	1b	118308	235251	488352	462893	549680	520476	647736	728376	423921	541263	536442	566160
		MW0006430	Buprenorphine	Benzene and substituted derivatives	Benzene and substituted derivatives	468.306	467.304	[M+H]+	C29H41NO4	3	97838.7	120723	107796	101986	111536	98950.7	120382	144022	109495	144366	157804	146233
		MW0006431	Butacaine	Benzene and substituted derivatives	Benzene and substituted derivatives	353.244	306.231	[M+HCOO+2H]+	C18H30N2O2	3	360793	385287	262011	232627	282455	299523	358599	454939	380443	283678	444706	360131
		MW0006481	CAY10499	Benzene and substituted derivatives	Benzene and substituted derivatives	354.105	355.117	[M-H]-	C18H17N3O5	3	167356	184528	175910	170763	203170	194973	260215	299066	296065	207904	271655	224485
		MW0006522	Chidamide	Benzene and substituted derivatives	Benzene and substituted derivatives	449.162	390.149	[M+CH3COO]-	C22H19FN4O2	1b	5.13455e+06	5.30457e+06	4.37512e+06	3.5366e+06	3.74744e+06	3.73755e+06	5.06994e+06	5.86161e+06	5.75062e+06	4.9573e+06	6.02743e+06	4.94186e+06
		MW0006552	Chloroxylenol	Benzene and substituted derivatives	Phenolics	215.05	156.034	[M+CH3COO]-	C8H9ClO	3	69786.1	89552	61347.1	45143.4	83854.4	64908.1	52933.1	57692	93825.9	28807	53563.4	26834.9
		MW0006604	Clemastinum	Benzene and substituted derivatives	Benzene and substituted derivatives	344.181	343.17	[M+H]+	C21H26ClNO	3	924731	1.02176e+06	571484	539209	556716	524653	886928	994893	935564	796444	828029	745522
		MW0006610	Clobenpropit	Benzene and substituted derivatives	Benzene and substituted derivatives	348.104	308.086	[M-H+CH3CN]-	C14H17ClN4S	3	302491	188725	335180	269800	184143	262442
		MW0006708	Dapsone	Benzene and substituted derivatives	Benzene and substituted derivatives	293.063	248.062	[M+HCOO]-	C12H12N2O2S	3	1.06839e+06	1.15263e+06	1.1807e+06	1.32957e+06	1.17142e+06	999666	1.44336e+06	1.56321e+06	1.56495e+06	1.42547e+06	1.45396e+06	1.78791e+06
		MW0006712	Darunavir	Benzene and substituted derivatives	Benzene and substituted derivatives	548.241	547.235	[M+H]+	C27H37N3O7S	3	1.73174e+06	1.13731e+06	2.08016e+06	4.10975e+06	3.88309e+06	3.40167e+06	3.2677e+06	4.32331e+06	2.66512e+06	4.26755e+06	5.14953e+06	2.99322e+06
		MW0006786	Dichlorprop-P	Benzene and substituted derivatives	Benzene and substituted derivatives	232.975	233.985	[M-H]-	C9H8Cl2O3	3	2.37737e+06	743605	1.22458e+06	868342	1.02427e+06	1.53476e+06	1.85604e+06	1.68097e+06	2.1581e+06	602214	975302	371557
		MW0006838	Dihydroconiferyl alcohol	Benzene and substituted derivatives	Phenolics	241.109	182.094	[M+CH3COO]-	C10H14O3	3	264810	123714	114550	69981.8	58154.3	77817.6	116186	62494.6	189580	97676	228478	48715
		MW0006843	Diisodecyl phthalate	Benzene and substituted derivatives	Benzene and substituted derivatives	447.348	446.34	[M+H]+	C28H46O4	3	542694	533504	441528	352087	396466	371915	649501	592648	738783	563922	614155	550295
		MW0006879	Dinoseb	Benzene and substituted derivatives	Phenolics	239.06	240.075	[M-H]-	C10H12N2O5	3	172106	177283	140830	211868	177936	156087	272186	294801	278167	136315	222200	124129
		MW0006887	Diphacinone	Benzene and substituted derivatives	Benzene and substituted derivatives	339.101	340.11	[M-H]-	C23H16O3	3	988193	790742	1.49412e+06	1.55669e+06	1.4777e+06	1.842e+06	1.14879e+06	1.79327e+06	1.21132e+06	1.58074e+06	1.91139e+06	2.0399e+06
		MW0006888	Diphenamid	Benzene and substituted derivatives	Benzene and substituted derivatives	239.139	239.131	[M+]+	C16H17NO	3	1.02097e+06	1.05983e+06	1.28843e+06	1.29605e+06	1.42137e+06	1.53225e+06	1.43604e+06	1.92062e+06	1.36995e+06	1.32659e+06	1.64503e+06	1.34575e+06
		MW0006922	Dobutamine	Benzene and substituted derivatives	Phenolics	346.161	301.168	[M+HCOO]-	C18H23NO3	3	3.28171e+06	1.8266e+06	5.3168e+06	6.44379e+06	6.06326e+06	6.08042e+06	6.03984e+06	8.09249e+06	4.22195e+06	8.69768e+06	8.50127e+06	7.01166e+06
		MW0007117	Fenhexamid	Benzene and substituted derivatives	Benzene and substituted derivatives	300.054	301.064	[M-H]-	C14H17Cl2NO2	3	5.3188e+06	6.07196e+06	4.89707e+06	4.13217e+06	4.67493e+06	4.51212e+06	4.90821e+06	4.74624e+06	5.73022e+06	4.34356e+06	5.86429e+06	4.12111e+06
		MW0007133	Fenoxycarb	Benzene and substituted derivatives	Benzene and substituted derivatives	346.126	301.131	[M+HCOO]-	C17H19NO4	3	271164	339758	270386	223662	268766	271200	445800	574555	545460	471580	613373	539833
		MW0007213	Formoterol	Benzene and substituted derivatives	Benzene and substituted derivatives	367.167	344.174	[M+Na]+	C19H24N2O4	3	1.64336e+06	1.82761e+06	1.56543e+06	1.18214e+06	1.4266e+06	1.45528e+06	1.76615e+06	2.23545e+06	2.22239e+06	1.36948e+06	1.86526e+06	1.45167e+06
		MW0007219	Frangulin A	Benzene and substituted derivatives	Benzene and substituted derivatives	415.098	416.111	[M-H]-	C21H20O9	3	2.33731e+06	2.77266e+06	1.21842e+06	1.19261e+06	1.13312e+06	1.34501e+06	2.18029e+06	2.50436e+06	2.60645e+06	1.38964e+06	1.93445e+06	1.40882e+06
		MW0007220	3-[3,4-Dihydroxy-4-(hydroxymethyl)oxolan-2-yl]oxy-1,8-dihydroxy-6-methylanthracene-9,10-dione	Benzene and substituted derivatives	Benzene and substituted derivatives	383.069	402.095	[M-H2O-H]-	C20H18O9	3	3.13446e+06	4.56604e+06	1.62724e+07	1.65766e+07	2.02567e+07	1.98651e+07	5.8818e+06	6.78476e+06	5.1158e+06	1.63724e+07	1.96607e+07	1.5204e+07
		MW0007317	Hexylresorcinol	Benzene and substituted derivatives	Phenolics	239.129	194.131	[M+HCOO]-	C12H18O2	1b	1.71287e+06	1.7631e+06	1.80045e+06	1.49919e+06	1.79358e+06	1.97116e+06	1.39778e+06	1.41228e+06	1.61884e+06	1.24024e+06	1.78412e+06	1.32515e+06
		MW0007340	5-Phenylpent-4-enyl-1-hydroperoxide	Benzene and substituted derivatives	Benzene and substituted derivatives	225.113	178.099	[M+HCOO+2H]+	C11H14O2	3	4.53132e+06	5.2069e+06	3.63819e+06	3.74406e+06	3.7866e+06	3.61447e+06	3.98606e+06	4.58986e+06	4.46387e+06	4.67727e+06	5.18367e+06	5.09143e+06
		MW0007360	Imatinib	Benzene and substituted derivatives	Benzene and substituted derivatives	494.263	493.259	[M+H]+	C29H31N7O	3	141673	115947	117646	91093.8	131424	112092	142479	155304	174612	131472	166544	112533
		MW0007471	Labetalol	Benzene and substituted derivatives	Benzene and substituted derivatives	329.187	328.179	[M+H]+	C19H24N2O3	3	335608	588489	492613	343415	471588	375741	420982	759775	523324	276157	434907	318384
		MW0007483	Leflunomide	Benzene and substituted derivatives	Benzene and substituted derivatives	322.06	270.062	[M+Cl+NH3]-	C12H9F3N2O2	3	584179	668450	558850	563940	602191	626821	526753	487351	696738	537850	653175	431726
		MW0007503	Lidocaine	Benzene and substituted derivatives	Benzene and substituted derivatives	469.693	234.173	[2M+H]+	C14H22N2O	3	459213	572100	469357	227707	271511	303605	548314	595023	635522	382974	664968	435553
		MW0007531	Luminespib	Benzene and substituted derivatives	Benzene and substituted derivatives	466.23	465.226	[M+H]+	C26H31N3O5	3	508789	656787	521634	397702	479756	414159	681927	708947	682152	618698	658527	606760
		MW0007546	Mandipropamid	Benzene and substituted derivatives	Benzene and substituted derivatives	410.119	411.124	[M-H]-	C23H22ClNO4	3	693010	824700	858859	576869	729890	814824	625869	939155	802819	891775	1.20444e+06	789097
		MW0007559	Mebeverine	Benzene and substituted derivatives	Benzene and substituted derivatives	430.255	429.252	[M+H]+	C25H35NO5	3	322520	293635	301602	236532	259586	286042	322036	439464	412640	291415	380301	255019
		MW0007656	Methyl 2-(10-heptadecenyl)-6-hydroxybenzoate	Benzene and substituted derivatives	Benzene and substituted derivatives	389.305	388.298	[M+H]+	C25H40O3	3	193238	735419	1.60608e+06	1.38363e+06	1.73826e+06	1.55612e+06	879670	905591	620128	1.40582e+06	1.50506e+06	1.78128e+06
		MW0007814	Mibefradil	Benzene and substituted derivatives	Benzene and substituted derivatives	496.302	495.29	[M+H]+	C29H38FN3O3	3	2.06595e+06	1.62033e+06	2.0838e+06	1.31009e+06	1.83467e+06	1.40994e+06	1.41656e+06	1.57035e+06	2.00563e+06	758628	1.46973e+06	522546
		MW0007822	Mitoglitazone	Benzene and substituted derivatives	Phenolics	371.106	370.099	[M+H]+	C19H18N2O4S	3	2.1966e+06	2.21085e+06	2.08302e+06	1.68145e+06	1.85595e+06	2.07122e+06	2.08106e+06	2.77213e+06	2.471e+06	460638	2.38994e+06	767114
		MW0007824	Mitoxantrone	Benzene and substituted derivatives	Benzene and substituted derivatives	491.214	444.201	[M+HCOO+2H]+	C22H28N4O6	3	1.98767e+06	3.13989e+06	2.69326e+06	2.21691e+06	2.70871e+06	2.73158e+06	3.42004e+06	3.62043e+06	4.39373e+06	2.28685e+06	3.41866e+06	2.27825e+06
		MW0007866	Mycophenolic acid	Organic acid and Its derivatives	Organic acid and Its derivatives	319.115	320.126	[M-H]-	C17H20O6	3	988980	1.33688e+06	716869	746047	714249	707636	814151	1.0722e+06	1.18558e+06	879622	1.33668e+06	889361
		MW0008025	N-(2-Cyclohexyloxy-4-nitrophenyl)methanesulfonamide	Benzene and substituted derivatives	Benzene and substituted derivatives	313.086	314.094	[M-H]-	C13H18N2O5S	1b	3.64982e+06	3.16701e+06	3.40756e+06	3.43666e+06	3.39022e+06	3.42555e+06	3.83059e+06	5.05087e+06	3.49763e+06	2.61929e+06	4.0832e+06	3.43364e+06
		MW0008480	N'-(5-chloro-2-hydroxyphenyl)-N-octylpropanediamide	Benzene and substituted derivatives	Benzene and substituted derivatives	339.156	340.155	[M-H]-	C17H25ClN2O3	3	1.62608e+06	1.16818e+06	2.54823e+06	2.52467e+06	2.93378e+06	2.78211e+06	2.85915e+06	3.3391e+06	2.64164e+06	2.6198e+06	3.01261e+06	2.74283e+06
		MW0008643	N-[2-(3,4-dimethoxyphenyl)ethyl]-3-(3-hydroxy-4-methoxyphenyl)propanamide	Benzene and substituted derivatives	Phenolics	358.169	359.173	[M-H]-	C20H25NO5	3	289594	648753	256374	311771	248575	256482	310328	328467	555954	580735	651028	479561
		MW0008652	N-[2-(4-Oxo-1-phenyl-1,3,8-triazaspiro[4.5]decan-8-yl)ethyl]naphthalene-2-carboxamide	Benzene and substituted derivatives	Benzene and substituted derivatives	427.217	428.221	[M-H]-	C26H28N4O2	3	286002	392832	241494	217269	224077	254185	295100	417880	373270	276334	330276	246774
		MW0008789	Nabumetone	Benzene and substituted derivatives	Benzene and substituted derivatives	287.126	228.115	[M+CH3COO]-	C15H16O2	3	242777	273510	182994	162188	167776	208707	197523	201668	230703	172244	232190	174491
		MW0008812	Nafamostat	Benzene and substituted derivatives	Benzene and substituted derivatives	365.173	347.138	[M+NH4]+	C19H17N5O2	3	1.06592e+06	641412	557779	992137	669389	1.07307e+06	1.57481e+06	3.08056e+06	780686	2.47149e+06	2.14333e+06	862189
		MW0008816	N-Cyclobutylmethyl-14-hydroxydihydronormorphine	Benzene and substituted derivatives	Benzene and substituted derivatives	340.186	357.194	[M+H-H2O]+	C21H27NO4	3	555769	525936	527245	498771	520843	515385	543415	577173	450646	349889	316622	417065
		MW0008826	Naloxone	Benzene and substituted derivatives	Benzene and substituted derivatives	310.148	327.147	[M+H-H2O]+	C19H21NO4	3	116756	125696	114772	149375	106276	106031	116863	161864	156864	124839	120136	87268.9
		MW0008829	Morphinan-6-one, 17-(cyclopropylmethyl)-4,5-epoxy-3,14-dihydroxy-, (5alpha)-	Benzene and substituted derivatives	Benzene and substituted derivatives	359.198	341.163	[M+NH4]+	C20H23NO4	3	1.73261e+06	1.75091e+06	2.07169e+06	1.76191e+06	2.00299e+06	1.66508e+06	2.42741e+06	3.20773e+06	2.73647e+06	2.20651e+06	2.62308e+06	2.18972e+06
		MW0008831	Naphazoline	Benzene and substituted derivatives	Benzene and substituted derivatives	269.126	210.116	[M+CH3COO]-	C14H14N2	3	391024	429426	382754	347865	391015	380873	400357	580752	418958	428635	518903	433458
		MW0008852	N-Arachidonoyl dopamine	Benzene and substituted derivatives	Phenolics	440.326	439.309	[M+H]+	C28H41NO3	3	5.48545e+06	5.12374e+06	4.18269e+06	5.16083e+06	4.12441e+06	4.79282e+06	5.97945e+06	9.57521e+06	4.994e+06	9.35356e+06	8.37681e+06	4.70617e+06
		MW0009001	N-Cyclopropyl-11-(2-hexyl-5-hydroxyphenoxy)undecanamide	Benzene and substituted derivatives	Phenolics	502.292	417.324	[M+K+HCOOH]+	C26H43NO3	3	621144	497672	619829	777306	580287	410015	448706	509822	520746	236072	397129	226673
		MW0009161	Noroxymorphone	Benzene and substituted derivatives	Benzene and substituted derivatives	332.11	287.116	[M+HCOO]-	C16H17NO4	3	397801	269128	134710	347726	451268	109879	109459	540714	426170	129792	302945	136775
		MW0009295	Oxamflatin	Benzene and substituted derivatives	Benzene and substituted derivatives	379.012	342.067	[M+K-2H]-	C17H14N2O4S	3	6.5759e+06	7.33033e+06	5.383e+06	4.34854e+06	5.28357e+06	5.14053e+06	7.25281e+06	8.07951e+06	7.47553e+06	4.70621e+06	6.44323e+06	5.59421e+06
		MW0009299	Oxeladin	Benzene and substituted derivatives	Benzene and substituted derivatives	336.253	335.246	[M+H]+	C20H33NO3	3	29319.5	42395.3	491941	443397	598787	611428	84419.6	208780	79815.6	122902	661273	416712
		MW0009360	Pentoxifylline	Heterocyclic compounds	Heterocyclic compounds	277.13	278.138	[M-H]-	C13H18N4O3	3	2.49147e+06	2.70203e+06	1.67881e+06	3.9406e+06	2.56992e+06	2.20115e+06	2.25562e+06	1.64151e+06	2.12378e+06	686113	1.70761e+06	712071
		MW0009370	Pevonedistat	Benzene and substituted derivatives	Benzene and substituted derivatives	442.165	443.163	[M-H]-	C21H25N5O4S	3	135010	187216	99582.4	87229.4	77552.1	82471.9	132937	164593	139665	61547.8	102796	85780.3
		MW0009469	Pioglitazone	Benzene and substituted derivatives	Phenolics	375.116	356.119	[M+F]-	C19H20N2O3S	3	289119	368921	305403	246760	257511	313667	333047	393983	424122	369659	431236	342452
		MW0009471	Pipenzolate bromide	Organic acid and Its derivatives	Organic acid and Its derivatives	354.202	435.124	[M+H]+	C22H28BrNO3	3	3.00233e+06	3.14928e+06	2.94671e+06	2.95183e+06	3.14303e+06	2.54009e+06	3.72518e+06	4.35471e+06	4.25896e+06	2.98479e+06	3.76986e+06	3.23555e+06
		MW0009487	Platensimycin	Benzene and substituted derivatives	Benzene and substituted derivatives	440.177	441.179	[M-H]-	C24H27NO7	3	1.09105e+06	1.3124e+06	814639	939024	1.06432e+06	616955	752076	1.02917e+06	854834	880975	1.20935e+06	1.20572e+06
		MW0009497	Ponatinib	Benzene and substituted derivatives	Benzene and substituted derivatives	531.204	532.22	[M-H]-	C29H27F3N6O	3	3.55969e+06	4.73576e+06	1.98176e+06	1.68325e+06	2.02885e+06	1.87866e+06	2.56522e+06	3.13746e+06	2.98553e+06	1.5276e+06	2.17001e+06	1.56497e+06
		MW0009571	Propyzamide	Benzene and substituted derivatives	Benzene and substituted derivatives	254.013	255.022	[M-H]-	C12H11Cl2NO	3	219405	307925	173694	156421	116873	139445	198553	184928	242038	100940	160132	117960
		MW0009623	Quercetin	Flavonoids	Flavonols	301.035	302.043	[M-H]-	C15H10O7	3	278168	312161	303688	276691	320591	277547	240150	330401	281233	330516	366850	316819
		MW0009631	Quizalofop	Benzene and substituted derivatives	Benzene and substituted derivatives	343.048	344.056	[M-H]-	C17H13ClN2O4	3	576542	758781	300979	315462	311661	299260	537828	696506	751637	311438	690950	296118
		MW0009639	Repaglinide aromatic amine	Benzene and substituted derivatives	Benzene and substituted derivatives	419.17	384.205	[M+Cl]-	C22H28N2O4	3	191317	197106	137705	168339	134130	120322	202634	172488	227722	174931	182326	194330
		MW0009644	Didemethylcitalopram	Benzene and substituted derivatives	Benzene and substituted derivatives	297.145	296.132	[M+H]+	C18H17FN2O	3	109779	119776	103164	95736.1	95674.1	116082	125638	143741	131890	156773	141633	110239
		MW0009758	Sotalol	Benzene and substituted derivatives	Benzene and substituted derivatives	307.085	272.119	[M+Cl]-	C12H20N2O3S	3	3.78415e+06	3.67003e+06	3.47641e+06	3.63833e+06	3.74032e+06	4.00637e+06	4.32062e+06	6.6323e+06	4.26095e+06	6.29694e+06	7.43261e+06	4.01683e+06
		MW0009791	Sulfalene	Benzene and substituted derivatives	Benzene and substituted derivatives	301.04	280.063	[M+Na-2H]-	C11H12N4O3S	3	368441	422368	343826	320883	371397	381769	426310	652317	384387	362078	497118	399471
		MW0009964	Treprostinil	Benzene and substituted derivatives	Benzene and substituted derivatives	355.224	390.241	[M+H-2H2O]+	C23H34O5	3	165122	138407	131849	122761	111917	142540	156388	171777	213721	155810	217332	136937
		MW0009992	Triphenylphosphine oxide	Benzene and substituted derivatives	Benzene and substituted derivatives	279.093	278.086	[M+H]+	C18H15OP	2	200020	1.37729e+06	486134	288663	1.34252e+06	194531	196548	518523	464417	343401	494346	180148
		MW0010041	Vardenafil	Benzene and substituted derivatives	Benzene and substituted derivatives	487.202	488.221	[M-H]-	C23H32N6O4S	3	255005	239662	285501	245217	278626	260157	244954	261547	261162	234972	294319	267326
		MW0010085	Zafirlukast	Benzene and substituted derivatives	Benzene and substituted derivatives	574.21	575.209	[M-H]-	C31H33N3O6S	3	50416.5	52309.7	939095	714264	1.07489e+06	998807	552859	1.56531e+06	534029	878560	1.11885e+06	1.26556e+06
		MW0010102	2-Cyclohexyl-2-hydroxy-2-phenylacetic acid	Benzene and substituted derivatives	Benzene and substituted derivatives	303.119	234.126	[M+Na+HCOOH]+	C14H18O3	3	16386.3	19345.8	11421.6	10381.8	15756.6	19977.7	29681.6	19294.4	30061.9	13159	23723.8	9018.44
		MW0010565	(14R,27R)-22,33-dimethoxy-13,28-dimethyl-2,5,7,20-tetraoxa-13,28-diazaoctacyclo[25.6.2.216,19.13,10.121,25.04,8.031,35.014,39]nonatriaconta-1(33),3(39),4(8),9,16(38),17,19(37),21,23,25(36),31,34-dodecaene	Lignans and Coumarins	Lignans	665.283	606.273	[M+CH3COO]-	C37H38N2O6	3	3.57757e+06	4.80116e+06	4.42779e+06	3.74768e+06	4.42152e+06	4.5984e+06	4.93913e+06	6.21761e+06	5.66258e+06	4.86844e+06	7.23363e+06	5.17194e+06
		MW0010585	Etoposide	Benzene and substituted derivatives	Benzene and substituted derivatives	606.208	588.184	[M+NH4]+	C29H32O13	3	334274	329130	570119	493099	603913	635343	329104	380658	386518	488732	666768	596301
		MW0010589	Dehydrodiferulic dilactone	Lignans and Coumarins	Lignans	385.092	386.1	[M-H]-	C20H18O8	3	1.98601e+06	2.85725e+06	1.20195e+06	1.07507e+06	1.07881e+06	1.20759e+06	1.63084e+06	1.69169e+06	2.45082e+06	1.38197e+06	2.30045e+06	1.35836e+06
		MW0010592	Fragransin B2	Lignans and Coumarins	Lignans	403.171	404.184	[M-H]-	C22H28O7	3	165860	637202	247349	210378	367263	230030	643696	545094	757694	602022	887788	585850
		MW0010614	Lariciresinol	Lignans and Coumarins	Lignans	359.156	360.157	[M-H]-	C20H24O6	3	654284	845910	759713	735032	751027	796699	781956	1.44269e+06	887628	947368	1.15924e+06	969786
		MW0010621	Malabaricano	Lignans and Coumarins	Lignans	343.152	344.162	[M-H]-	C20H24O5	3	2.06813e+06	2.27385e+06	1.44138e+06	1.12594e+06	1.58387e+06	1.64479e+06	1.5914e+06	2.38667e+06	2.33292e+06	1.40731e+06	2.26754e+06	1.3497e+06
		MW0010642	Phyllanthin	Lignans and Coumarins	Lignans	436.267	418.236	[M+NH4]+	C24H34O6	3	803910	885335	2.83143e+06	2.69784e+06	2.6002e+06	3.16762e+06	2.28624e+06	3.0043e+06	1.74027e+06	3.15181e+06	2.94722e+06	2.96354e+06
		MW0010952	(23S,24S)-17,23-Epoxy-24,29-dihydroxy-27-norlanost-8-ene-3,15-dione	Aldehyde,Ketones,Esters	Ketones	455.313	472.319	[M+H-H2O]+	C29H44O5	3	323817	203252	331869	231805	260158	339693	457688	355143	372925	465994	419045	394696
		MW0011081	(2S)-Ompt	GP	LPA	467.25	466.252	[M+H]+	C22H43O6PS	3	3.23058e+06	2.40083e+06	2.2084e+06	2.16827e+06	1.76775e+06	1.19985e+06	1.38904e+06	1.42676e+06	1.31352e+06	798043	1.24909e+06	698708
		MW0011146	(3b,16a,20R)-3,16,20,22,25-Pentahydroxy-5-cucurbiten-11-one 3-[rhamnosyl-(1->4)-[glucosyl-(1->6)]-glucoside]	Aldehyde,Ketones,Esters	Ketones	959.526	976.524	[M+H-H2O]+	C48H80O20	3	1.52584e+06	1.7422e+06	1.19883e+06	1.13345e+06	1.05379e+06	1.56572e+06	2.23206e+06	2.85052e+06	2.66275e+06	1.65262e+06	2.0113e+06	1.65158e+06
		MW0011215	(3beta,5alpha,6alpha,7alpha,22E,24R)-5,6-Epoxyergosta-8,14,22-triene-3,7-diol	Alcohol and amines	Alcohols	427.32	426.313	[M+H]+	C28H42O3	3	114792	100544	96785.8	84045.3	93593.2	115760	146010	120561	137034	66669.3	125425	76666.7
		MW0011219	(3beta,5alpha,6beta,22E,24R)-23-Methylergosta-7,22-diene-3,5,6-triol	Alcohol and amines	Alcohols	427.358	444.36	[M+H-H2O]+	C29H48O3	3	1.56e+06	1.93059e+06	1.54412e+06	1.14974e+06	1.68357e+06	1.42145e+06	1.37758e+06	1.30696e+06	1.8905e+06	925553	2.01022e+06	851196
		MW0011221	(3beta,5alpha,6beta,7alpha,22E,24R)-Ergosta-8,22-diene-3,5,6,7-tetrol	Alcohol and amines	Alcohols	445.332	446.34	[M-H]-	C28H46O4	3	8.0246e+06	6.3754e+06	5.81476e+06	5.77149e+06	6.62132e+06	5.57292e+06	7.63999e+06	7.12254e+06	7.43089e+06	2.71048e+06	4.92946e+06	2.61394e+06
		MW0011223	(3beta,5alpha,6beta,9alpha,22E,24R)-5,9-Epidioxyergosta-7,22-diene-3,6-diol	Alcohol and amines	Alcohols	443.316	444.324	[M-H]-	C28H44O4	3	362609	294105	823897	243696	1.00467e+06	488252	424358	424877	448204	300672	360626	254411
		MW0011227	(3beta,5alpha,9alpha,22E,24R)-5,9-Epidioxy-3-hydroxyergosta-7,22-dien-6-one	Aldehyde,Ketones,Esters	Ketones	441.3	442.308	[M-H]-	C28H42O4	3	27324.7	38710.6	32401.2	26661.6	31965.4	19562.2	16065	25438.8	19527.2	15266.9	24036	21224.5
		MW0011242	Vomifoliol 9-[xylosyl-(1->6)-glucoside]	Others	Hydrocarbon derivatives	577.251	518.236	[M+CH3COO]-	C24H38O12	3	85554.7	103394	57330	48138.7	69885.4	67436.2	52249.7	57163	61937.7	38078.7	87979.4	28827.6
		MW0011355	(4alpha,5alpha)-4,14-Dimethyl-9,19-cyclocholest-20-en-3-one	Aldehyde,Ketones,Esters	Ketones	411.357	410.355	[M+H]+	C29H46O	3	344502	360542	370916	377472	221207	400256	124485	122380	100957	120280	132497	309456
		MW0011472	(9E)-Valenciaxanthin	Heterocyclic compounds	Heterocyclic compounds	395.292	412.298	[M+H-H2O]+	C27H40O3	3	7.40978e+06	7.90262e+06	8.90239e+06	6.12425e+06	9.17598e+06	6.8731e+06	5.81591e+06	7.78338e+06	6.71955e+06	3.43153e+06	6.17035e+06	3.42091e+06
		MW0011591	(R)-3-hydroxybutyrylcarnitine	FA	CAR	270.134	247.142	[M+Na]+	C11H21NO5	3	432937	445460	443339	441423	490633	443812	438365	439914	486555	453564	598027	487011
		MW0011600	9-Oxo-11alpha,16R-dihydroxy-17-cyclobutyl-prost-13E-en-1-oic acid	FA	Oxidized lipids	393.263	394.272	[M-H]-	C23H38O5	3	1.4092e+07	1.5168e+07	1.82706e+07	1.70417e+07	1.77905e+07	1.7735e+07	1.49173e+07	1.57657e+07	1.55137e+07	1.58558e+07	2.03151e+07	1.64616e+07
		MW0011696	9,11-Dideoxy-9alpha,11alpha-epoxymethanoprostaglandin F2alpha	FA	Oxidized lipids	351.254	350.246	[M+H]+	C21H34O4	3	165461	175658	178154	131573	251147	211804	188671	352283	272439	298283	251000	210629
		MW0011760	[6]-Gingerdiol 3,5-diacetate	Aldehyde,Ketones,Esters	Esters	379.211	380.22	[M-H]-	C21H32O6	3	36276.7	50822.9	21642.6	376894	48369.4	33735.3	31378.2	40884	82034.1	26238.9	22974.3	14950.9
		MW0011785	1-(11Z-eicosenoyl)-glycero-3-phosphate	GP	PA	480.31	464.29	[M+NH4-2H]-	C23H45O7P	3	185207	180961	148294	98940.7	118784	99224.6	181856	163707	173111	154632	145117	150675
		MW0012098	11-dehydro-TXB3	Hormones and hormone related compounds	Hormones and hormone related compounds	365.197	366.204	[M-H]-	C20H30O6	2	5.08015e+06	5.74144e+06	4.74778e+06	4.18154e+06	5.28398e+06	6.94396e+06	6.41585e+06	6.49819e+06	5.66666e+06	2.52261e+06	6.13217e+06	2.15897e+06
		MW0012105	9-oxo-15R-hydroxy-16,16-dimethyl-5Z,13E-prostadienoic acid	Hormones and hormone related compounds	Hormones and hormone related compounds	363.249	364.261	[M-H]-	C22H36O4	3	417564	494816	357118	344489	334392	324973	405600	424529	505510	467129	445590	495393
		MW0012107	11-deoxy-PGE2	Hormones and hormone related compounds	Hormones and hormone related compounds	381.226	336.23	[M+HCOO]-	C20H32O4	3	4.67362e+06	4.53871e+06	3.95246e+06	7.98528e+06	4.47615e+06	3.15747e+06	3.79578e+06	3.43089e+06	3.58746e+06	2.18141e+06	2.90514e+06	2.1417e+06
		MW0012133	11-keto Fluprostenol	Hormones and hormone related compounds	Hormones and hormone related compounds	457.181	456.176	[M+H]+	C23H27F3O6	3	5.84183e+06	7.77635e+06	3.37139e+06	2.86704e+06	3.42374e+06	4.62731e+06	6.73658e+06	6.48678e+06	7.93691e+06	3.15397e+06	5.84739e+06	2.70349e+06
		MW0012191	12,13-DiHOME	FA	Oxidized lipids	279.232	314.246	[M+H-2H2O]+	C18H34O4	3	1.80811e+06	1.31729e+06	1.63497e+06	1.66548e+06	1.96598e+06	1.85971e+06	1.6189e+06	2.17832e+06	1.93357e+06	1.66967e+06	2.201e+06	1.74279e+06
		MW0012229	12-Hydroxyjasmonic acid	FA	Oxidized lipids	225.113	226.121	[M-H]-	C12H18O4	3	2.7432e+06	2.58989e+06	3.64523e+06	3.64219e+06	4.80116e+06	4.34499e+06	1.73578e+06	1.25219e+06	1.85346e+06	1.69222e+06	2.77366e+06	1.47681e+06
		MW0012262	3,4-Dimethyl-5-pentyl-2-furantridecanoic acid	FA	Others	377.306	378.313	[M-H]-	C24H42O3	3	421428	405583	417688	426659	409097	431886	421075	390043	453812	449503	596061	422286
		MW0012359	(5S,6Z,8E,10E,12R)-5,12-dihydroxyicosa-6,8,10-trien-14-ynoic acid	FA	Oxidized lipids	379.213	334.214	[M+HCOO]-	C20H30O4	3	4779.24	2537.92	6671.44	10707.1	6877.92	6012.84	5684.61	5466.66	4902.83	4529.33	4473.24	2240.56
		MW0012360	14,15-DiHETrE	FA	Oxidized lipids	339.258	338.246	[M+H]+	C20H34O4	3	90723.4	148831	194646	139121	169182	140230	194303	245268	239326	170155	203649	209965
		MW0012405	15(S)-Fluprostenol	FA	Others	441.189	458.192	[M+H-H2O]+	C23H29F3O6	2	282918	426683	399956	503575	467091	449457	676756	546139	709160	470927	641197	317961
		MW0012463	15-keto Latanoprost	FA	Oxidized lipids	465.232	430.272	[M+Cl]-	C26H38O5	3	275496	210777	619898	373533	1.40943e+06	318812	179722	261432	214286	162845	191417	137104
		MW0012465	15-Keto-13,14-dihydroprostaglandin A2	Hormones and hormone related compounds	Hormones and hormone related compounds	379.212	334.214	[M+HCOO]-	C20H30O4	3	259616	221457	312568	279801	277852	293789	298747	352384	305565	287524	387814	345385
		MW0012480	Arbaprostil	Hormones and hormone related compounds	Hormones and hormone related compounds	365.232	366.241	[M-H]-	C21H34O5	3	66537.8	159497	94181.7	92760.7	99890.1	75404.4	69175.6	56736.3	100479	83905.7	115057	87383.6
		MW0012482	15-methyl-15S-PGE2	Hormones and hormone related compounds	Hormones and hormone related compounds	365.233	366.241	[M-H]-	C21H34O5	3	1.78608e+07	1.99069e+07	1.60862e+07	1.53396e+07	1.61612e+07	2.28947e+07	2.60009e+07	2.28364e+07	2.77323e+07	1.39809e+07	2.34529e+07	1.33766e+07
		MW0012522	16,16-Dimethylprostaglandin A1	Hormones and hormone related compounds	Hormones and hormone related compounds	363.253	364.261	[M-H]-	C22H36O4	3	240453	279208	441179	284291	388895	337403	345790	467857	482776	365703	414349	363847
		MW0012553	16-Glucuronide-estriol	Alcohol and amines	Alcohols	447.208	464.205	[M+H-H2O]+	C24H32O9	3	948826	1.22515e+06	650311	452118	704003	574642	453004	452397	919022	267333	662487	162774
		MW0012654	17-phenyl trinor Prostaglandin D2	Hormones and hormone related compounds	Hormones and hormone related compounds	445.224	386.209	[M+CH3COO]-	C23H30O5	3	813232	833823	903522	700795	910534	774991	1.09682e+06	1.1739e+06	1.134e+06	762621	1.04991e+06	746089
		MW0012711	18-Oxocortisol	Alcohol and amines	Alcohols	375.183	376.189	[M-H]-	C21H28O6	3	17478.8	35994.7	65682.9	56818.4	58396	63075.4	38925.5	25219.4	42017.3	54654.8	88806.3	47282.7
		MW0012725	19-Oxoandrostenedione	Hormones and hormone related compounds	Hormones and hormone related compounds	299.161	300.173	[M-H]-	C19H24O3	3	1.07016e+07	8.26455e+06	1.71936e+07	1.41331e+07	1.6797e+07	1.63117e+07	1.02155e+07	1.54013e+07	1.28087e+07	9.78214e+06	1.51896e+07	1.67908e+07
		MW0012748	19-Oxotestosterone	Aldehyde,Ketones,Esters	Ketones	339.139	302.188	[M+K-2H]-	C19H26O3	3	623288	665177	688240	577319	641322	646872	273688	337920	540902	337937	370108	439536
		MW0012805	1-Heptadecanoyl-sn-glycero-3-phosphoethanolamine	GP	PE	468.305	467.301	[M+H]+	C22H46NO7P	2	101253	106868	203004	199985	194694	178682	137442	177338	161665	240995	224245	250314
		MW0012825	1-O-Hexadecyl-sn-glycero-3-phosphocholine	GP	PC	482.36	481.353	[M+H]+	C24H52NO6P	2	2.17455e+06	2.67045e+06	1.5764e+06	1.21193e+06	1.48212e+06	1.46229e+06	2.6876e+06	3.46447e+06	2.91144e+06	1.44971e+06	1.63266e+06	1.30383e+06
		MW0012920	1-Octadecyl Lysophosphatidic Acid	GP	PA	425.305	424.295	[M+H]+	C21H45O6P	3	2.11623e+07	2.35413e+07	1.42966e+07	1.12666e+07	1.61623e+07	1.66565e+07	1.3152e+07	1.33338e+07	1.351e+07	6.04242e+06	1.50655e+07	4.51707e+06
		MW0013095	2',3'-Dihydro-phytomenadione	Aldehyde,Ketones,Esters	Ketones	453.368	452.365	[M+H]+	C31H48O2	3	869096	779967	555658	490552	505129	497256	512586	546122	667441	412693	701123	354912
		MW0013149	Cbdhq	Aldehyde,Ketones,Esters	Ketones	363.179	328.204	[M+Cl]-	C21H28O3	3	982496	1.25273e+06	533310	378674	440085	416563	250657	280861	291407	111437	224143	113582
		MW0013235	20-Hydroxy-leukotriene B4	FA	Oxidized lipids	351.217	352.225	[M-H]-	C20H32O5	1a	547900	813559	391579	433090	513850	696024	775764	709060	798672	353735	658726	311229
		MW0013248	20-trifluoro Leukotriene B4	FA	Oxidized lipids	391.199	390.202	[M+H]+	C20H29F3O4	3	490310	499345	1.77908e+06	1.09861e+06	2.07017e+06	2.86524e+06	2.25922e+06	2.94104e+06	2.29091e+06	987052	2.50053e+06	1.35665e+06
		MW0013261	21-Hydroxy-5b-pregnane-3,11,20-trione	Aldehyde,Ketones,Esters	Ketones	347.222	346.214	[M+H]+	C21H30O4	3	6.96522e+06	7.815e+06	7.97268e+06	7.33015e+06	7.50524e+06	7.70674e+06	8.09986e+06	1.05061e+07	9.50991e+06	8.74061e+06	1.16922e+07	9.49442e+06
		MW0013265	21-Hydroxypregnenolone	Hormones and hormone related compounds	Hormones and hormone related compounds	377.23	332.235	[M+HCOO]-	C21H32O3	3	627094	318052	521112	435208	392002	482194	525678	477473	728848	522543	463163	569702
		MW0013270	Ergosta-5,7-dien-3beta-ol	Hormones and hormone related compounds	Hormones and hormone related compounds	421.345	398.355	[M+Na]+	C28H46O	3	120004	94711.3	379003	316901	181266	213037	129339	206770	141997	291874	233010	212800
		MW0013310	(1S)-1,25-dihydroxy-24-oxocalciol	CoEnzyme and vitamins	CoEnzyme and vitamins	431.314	430.308	[M+H]+	C27H42O4	3	1.45903e+06	1.3072e+06	3.08595e+06	2.15628e+06	4.18986e+06	2.10348e+06	1.02679e+06	1.9165e+06	1.24008e+06	601800	897433	682891
		MW0013328	25-Hydroxyvitamin D3-26,23-lactol	CoEnzyme and vitamins	CoEnzyme and vitamins	429.295	430.308	[M-H]-	C27H42O4	3	3.25526e+06	3.14887e+06	2.97279e+06	2.85456e+06	3.5629e+06	3.40005e+06	3.34177e+06	2.96452e+06	3.16508e+06	2.48504e+06	4.0031e+06	2.01614e+06
		MW0013369	28-Hydroxy-14-taraxeren-3-one	Aldehyde,Ketones,Esters	Ketones	423.363	440.365	[M+H-H2O]+	C30H48O2	3	1.03212e+06	801587	829786	619827	1.46425e+06	993908	4.98155e+06	8.24557e+06	4.94156e+06	3.00992e+06	4.95233e+06	2.46427e+06
		MW0013397	2-Arachidonoylglycerol	GL	MG	379.284	378.277	[M+H]+	C23H38O4	3	1.23458e+07	1.2733e+07	1.1785e+07	1.06009e+07	1.34135e+07	1.13354e+07	1.29806e+07	1.39923e+07	1.43757e+07	8.50785e+06	1.35988e+07	9.37576e+06
		MW0013502	o-Thymotic acid	Benzene and substituted derivatives	Benzene and substituted derivatives	253.108	194.094	[M+CH3COO]-	C11H14O3	3	8.28562e+06	9.25241e+06	5.71382e+06	4.39737e+06	6.31969e+06	4.92866e+06	4.3103e+06	4.54658e+06	8.27283e+06	2.29329e+06	5.98227e+06	1.39729e+06
		MW0013711	Tsugaric acid A	Organic acid and Its derivatives	Organic acid and Its derivatives	499.375	498.371	[M+H]+	C32H50O4	3	662951	628401	733952	732275	595777	611566	816955	732635	921561	1.10101e+06	962473	870847
		MW0013749	3,3'-Bisanigorufone	Aldehyde,Ketones,Esters	Ketones	577.119	542.152	[M+Cl]-	C38H22O4	3	1.5007e+06	1.11624e+06	219998	239749	184928	261064	543823	562168	1.05596e+06	354977	379495	260295
		MW0013819	3,4-Dihydrocoumarin	Aldehyde,Ketones,Esters	Ketones	207.066	148.052	[M+CH3COO]-	C9H8O2	3	178959	358367	97840	85734.8	167431	139013	140835	100698	278843	119380	131159	155770
		MW0013835	3,4-Dimethyl-5-propyl-2-furanpentadecanoic acid	Organic acid and Its derivatives	Organic acid and Its derivatives	379.321	378.313	[M+H]+	C24H42O3	3	240516	437897	236984	197795	220541	225857	453341	558330	525274	475191	523237	428887
		MW0013855	Ox bile extract	Organic acid and Its derivatives	Organic acid and Its derivatives	467.299	408.288	[M+CH3COO]-	C24H40O5	3	699013	517875	925914	648351	889021	581294	598618	811364	724922	464384	724622	429454
		MW0013896	3alpha,7alpha,12alpha,19-Tetrahydroxy-5beta-cholan-24-oic Acid	Organic acid and Its derivatives	Organic acid and Its derivatives	407.278	424.282	[M+H-H2O]+	C24H40O6	3	392281	1.01435e+06	1.99233e+06	1.64422e+06	2.43654e+06	3.34856e+06	680253	876238	1.04624e+06	1.60948e+06	2.57638e+06	1.54171e+06
		MW0013924	(24S)-3alpha,7alpha,24-trihydroxy-5beta-cholestan-26-al	Aldehyde,Ketones,Esters	Aldehydes	493.352	434.34	[M+CH3COO]-	C27H46O4	3	204238	182373	350192	276844	402804	501502	809953	488499	857981	347903	514524	350218
		MW0013927	3alpha,7alpha-Dihydroxy-5beta-cholestan-26-oic acid	Organic acid and Its derivatives	Organic acid and Its derivatives	433.331	434.34	[M-H]-	C27H46O4	3	70705.6	48575.2	64353.6	52425.5	55932	54635.8	51855.8	41412.4	48391.6	51740.2	76659.4	30634.8
		MW0014098	3alpha-3-Hydroxytirucalla-7,24-dien-21-oic acid	Organic acid and Its derivatives	Organic acid and Its derivatives	439.356	456.36	[M+H-H2O]+	C30H48O3	3	182685	191268	213587	146798	185492	212909	196498	223340	210825	146282	231163	123186
		MW0014234	3-Oxochola-4,6-dien-24-oic Acid	Organic acid and Its derivatives	Organic acid and Its derivatives	371.258	370.251	[M+H]+	C24H34O3	3	2.34677e+06	2.05229e+06	5.02611e+06	3.53791e+06	6.40933e+06	3.57063e+06	1.37997e+06	2.75182e+06	1.94763e+06	1.0414e+06	1.47856e+06	1.1657e+06
		MW0014360	4(5)-EpDPE methyl ester	Organic acid and Its derivatives	Organic acid and Its derivatives	359.258	358.251	[M+H]+	C23H34O3	3	1.68092e+06	3.83629e+06	1.32513e+07	1.05441e+07	1.07415e+07	1.40582e+07	1.21749e+06	1.20847e+06	2.13807e+06	3.64866e+06	6.72635e+06	5.24825e+06
		MW0014432	4beta,24S-dihydroxycholesterol	Hormones and hormone related compounds	Hormones and hormone related compounds	419.352	418.345	[M+H]+	C27H46O3	3	1.19552e+06	2.60456e+06	2.36465e+06	2.10007e+06	2.52977e+06	2.61077e+06	2.13215e+06	2.42211e+06	2.18852e+06	1.96018e+06	2.76362e+06	1.8968e+06
		MW0014466	14-Hydroxy-11-methyl-6-methylidene-16-oxo-15-oxapentacyclo[9.3.2.15,8.01,10.02,8]heptadecane-9-carboxylic acid	Benzene and substituted derivatives	Benzene and substituted derivatives	331.151	332.162	[M-H]-	C19H24O5	3	1.10972e+06	893555	1.38433e+06	1.17878e+06	1.5845e+06	1.08624e+06	1.14217e+06	1.56387e+06	1.29892e+06	822376	1.21711e+06	830182
		MW0014593	(+/-)5,6-EET Methyl Ester	Organic acid and Its derivatives	Organic acid and Its derivatives	335.258	334.251	[M+H]+	C21H34O3	2	255469	308803	287785	410882	467051	288101	181240	185039	163895	263194	328488	269465
		MW0014677	5-Acetamidovalerate	Organic acid and Its derivatives	Organic acid and Its derivatives	158.082	159.09	[M-H]-	C7H13NO3	2	529750	869310	445039	4.2409e+06	463721	576026	407054	399104	409396	227399	399064	227167
		MW0014713	(23S)-5b-cholestane-3a,7a,12a,23,25-pentol	Alcohol and amines	Alcohols	417.337	452.35	[M+H-2H2O]+	C27H48O5	3	111922	141598	111481	108361	91705	119231	100882	106837	111674	118767	136245	125189
		MW0014778	5-Hexyl-3,4-dimethyl-2-furanundecanoic acid	Organic acid and Its derivatives	Organic acid and Its derivatives	363.289	364.298	[M-H]-	C23H40O3	3	3.04618e+06	3.00018e+06	3.31004e+06	2.69736e+06	3.15284e+06	3.49321e+06	3.74434e+06	3.79304e+06	3.2985e+06	2.42285e+06	3.98323e+06	2.38672e+06
		MW0014839	5(S)-Hydroperoxyeicosatetraenoic acid	FA	Oxidized lipids	337.237	336.23	[M+H]+	C20H32O4	3	59628.4	43222.9	74166.8	61341.9	74524.4	60782.9	55542	69284.5	79490.2	45183.3	84954.9	35955.7
		MW0015052	(10R,13S,17S)-10,13-Dimethyl-3,6-dioxo-2,3,6,7,8,9,10, 11,12,13,14,15,16,17-tetradecahydro-1H-cyclopenta[a]phenanthren-17-yl heptanoate	Aldehyde,Ketones,Esters	Esters	437.266	414.277	[M+Na]+	C26H38O4	3	578771	762223	510714	377412	507453	616358	725429	643897	827356	320150	694425	268338
		MW0015111	7-(6-Oct-1-enyl-2,3-diazabicyclo[2.2.1]hept-2-en-5-yl)hept-5-enoic acid	Others	Others	331.248	332.246	[M-H]-	C20H32N2O2	3	1.17395e+06	2.41125e+06	2.92223e+06	2.42031e+06	3.09117e+06	2.91507e+06	2.57249e+06	3.08082e+06	2.74619e+06	2.6059e+06	3.38541e+06	2.73477e+06
		MW0015163	7alpha,25-Dihydroxycholesterol	Hormones and hormone related compounds	Hormones and hormone related compounds	383.327	418.345	[M+H-2H2O]+	C27H46O3	1b	1.60389e+06	1.71706e+06	1.64167e+06	1.87747e+06	2.71752e+06	2.05296e+06	796097	678458	850784	751769	1.16505e+06	686237
		MW0015181	7-Hydroxycholesterol	Hormones and hormone related compounds	Hormones and hormone related compounds	425.34	402.35	[M+Na]+	C27H46O2	3	1.9216e+06	2.50636e+06	2.41185e+06	1.89357e+06	2.88781e+06	2.76602e+06	1.62641e+06	2.32471e+06	2.01733e+06	1.96968e+06	2.75725e+06	1.6916e+06
		MW0015245	(24S)-7alpha,24-dihydroxycholest-4-en-3-one	Aldehyde,Ketones,Esters	Ketones	417.336	416.329	[M+H]+	C27H44O3	3	1.84905e+06	1.81399e+06	1.37501e+06	1.31627e+06	1.57527e+06	1.99498e+06	2.83807e+06	2.41386e+06	2.21515e+06	1.2613e+06	1.69452e+06	1.14706e+06
		MW0015306	8-Dehydrocholesterol	Hormones and hormone related compounds	Hormones and hormone related compounds	431.352	384.339	[M+HCOO+2H]+	C27H44O	3	3.09663e+06	3.06336e+06	2.94855e+06	1.3472e+06	1.32694e+06	2.55734e+06	2.74795e+06	3.11863e+06	1.34936e+06	1.748e+06	3.04928e+06	683853
		MW0015472	9-nitro-9E-octadecenoic acid	FA	Oxidized lipids	310.237	327.241	[M+H-H2O]+	C18H33NO4	2	1.48464e+06	1.56797e+06	1.54568e+06	1.31261e+06	1.57875e+06	1.71944e+06	1.68119e+06	1.89547e+06	1.87009e+06	1.45297e+06	1.8708e+06	1.1585e+06
		MW0015475	9-Octadecynoic acid	FA	FFA	245.227	280.24	[M+H-2H2O]+	C18H32O2	3	298298	295531	325506	502503	261124	257530	261010	192940	315933	90735.5	271459	147361
		MW0015479	12(13)Ep-9-KODE	FA	Oxidized lipids	311.222	310.214	[M+H]+	C18H30O4	3	1.48978e+06	2.55857e+06	682396	1.51271e+07	1.87918e+06	880820	1.12775e+06	1.45639e+06	1.15389e+06	576520	1.00885e+06	539053
		MW0015712	alpha-Muricholic acid	Organic acid and Its derivatives	Organic acid and Its derivatives	467.301	408.288	[M+CH3COO]-	C24H40O5	1a	201448	162877	220531	218091	208750	249251	214133	174226	248506	200691	210505	153449
		MW0015788	Androsterone sulfate	Hormones and hormone related compounds	Hormones and hormone related compounds	369.176	370.181	[M-H]-	C19H30O5S	3	6.02904e+06	6.0491e+06	1.36407e+07	9.98927e+06	1.34904e+07	1.54834e+07	3.90865e+07	2.72385e+07	4.64652e+07	2.4737e+07	3.57281e+07	2.18109e+07
		MW0015864	Arachidonoyl-1-thioglycerol	FA	Others	395.251	394.254	[M+H]+	C23H38O3S	3	337356	332928	392593	304295	406611	368608	292901	340305	359734	267552	393921	321429
		MW0015867	Arachidonoyl-N,N-dimethyl amide	FA	Others	332.295	331.288	[M+H]+	C22H37NO	2	783140	790322	931591	787137	841034	1.03806e+06	1.22257e+06	1.19806e+06	1.22864e+06	946409	1.02206e+06	1.05309e+06
		MW0015943	Asiaticoside B	Terpenoids	Triterpene Saponin	957.506	974.509	[M+H-H2O]+	C48H78O20	3	283232	263542	218407	270138	273317	257669	217868	225800	272914	219386	266465	260574
		MW0015962	Asperagenin	Others	Others	449.325	448.319	[M+H]+	C27H44O5	3	223471	215368	233636	203571	253729	221208	249601	249780	276085	151802	245136	139485
		MW0016016	(2S,4S)-1-Acetoxy-16-heptadecene-2,4-diol	FA	Others	329.269	328.261	[M+H]+	C19H36O4	3	1.29784e+06	1.61441e+06	1.23741e+06	1.06618e+06	1.43586e+06	1.49129e+06	1.47603e+06	1.26381e+06	1.86154e+06	1.05467e+06	1.69563e+06	887593
		MW0016044	Barogenin	Bile acids	Bile acids	431.316	432.324	[M+H]+	C27H44O4	3	129928	148684	161495	118984	189438	263598	119573	71203.5	120471	79949.4	159689	81688.1
		MW0016084	beta-Amyrone	Aldehyde,Ketones,Esters	Ketones	425.377	424.371	[M+H]+	C30H48O	3	8.96635e+06	7.4958e+06	6.84375e+06	6.60289e+06	6.89454e+06	9.67319e+06	8.40008e+06	6.12272e+06	8.48754e+06	6.25004e+06	9.97668e+06	4.6585e+06
		MW0016196	17-phenyl-trinor-PGF2alpha isopropyl ester	Hormones and hormone related compounds	Hormones and hormone related compounds	465.235	430.272	[M+Cl]-	C26H38O5	3	81103.2	81798.7	84401.3	67864.9	95525.9	84282.5	247937	246508	221044	147015	180822	179479
		MW0016201	Bis(2-ethylhexyl) adipate	Aldehyde,Ketones,Esters	Esters	393.296	370.308	[M+Na]+	C22H42O4	2	1.28784e+06	1.32002e+06	1.1459e+06	943576	918838	1.22782e+06	1.92351e+06	2.13014e+06	2.36216e+06	1.37877e+06	1.37863e+06	1.44546e+06
		MW0016227	Bolegrevilol	Alcohol and amines	Alcohols	441.298	440.293	[M+H]+	C28H40O4	3	497935	485712	491356	522253	548729	511325	541461	562992	483897	409897	526802	451011
		MW0016240	Bufalin	Heterocyclic compounds	Heterocyclic compounds	387.252	386.246	[M+H]+	C24H34O4	3	100697	101952	80397.3	98045.9	81877.8	47315.9	55080.8	57234.5	53657.8	46091.3	58669.1	36484.7
		MW0016356	Canrenone	Aldehyde,Ketones,Esters	Ketones	341.216	340.204	[M+H]+	C22H28O3	1b	287599	312682	115642	153161	162898	150190	115047	90721.3	132433	112706	203065	63960.6
		MW0017075	Cholesta-4,6-dien-3-one	Aldehyde,Ketones,Esters	Ketones	383.327	382.324	[M+H]+	C27H42O	3	194070	317069	262932	263176	312558	301604	267742	436563	356571	348392	390112	290204
		MW0017120	Cinobufagin	Heterocyclic compounds	Heterocyclic compounds	443.246	442.236	[M+H]+	C26H34O6	1b	697392	917241	925332	791314	989333	1.04219e+06	902251	959270	870893	705027	1.14723e+06	690196
		MW0017122	Ciprostene	Organic acid and Its derivatives	Organic acid and Its derivatives	363.25	364.261	[M-H]-	C22H36O4	3	2.47298e+06	2.48552e+06	1.42573e+06	1.18338e+06	1.33752e+06	1.56585e+06	1.32283e+06	1.15843e+06	1.28888e+06	689056	937531	752546
		MW0049001	Convallatoxin	Heterocyclic compounds	Heterocyclic compounds	573.274	550.278	[M+Na]+	C29H42O10	3	4.66863e+06	4.73624e+06	4.01553e+06	7.95325e+06	5.02472e+06	3.21786e+06	4.16218e+06	3.34065e+06	3.73981e+06	2.24966e+06	2.90947e+06	2.21353e+06
		MW0049009	Corchorifatty acid F	FA	Oxidized lipids	327.217	328.225	[M-H]-	C18H32O5	3	778390	756850	515575	401658	588859	604225	850659	939548	939070	379005	735939	418961
		MW0049036	Cortol	Alcohol and amines	Alcohols	410.29	368.256	[M+CH3CN+H]+	C21H36O5	3	132002	131078	133675	104403	130274	152113	100875	76734.8	96937	55299.2	87882	55785.6
		MW0049085	Curcumol	Alcohol and amines	Alcohols	295.19	236.178	[M+CH3COO]-	C15H24O2	3	718131	871417	359626	312815	387835	440853	203445	189636	226800	83785.5	185469	72994.9
		MW0049092	Cycloastragenol	Alcohol and amines	Alcohols	549.377	490.366	[M+CH3COO]-	C30H50O5	3	1.23931e+06	1.71196e+06	857343	1.98743e+06	981477	1.07493e+06	1.1006e+06	682743	912989	322903	621754	690703
		MW0049177	Dehydroabietinol	Alcohol and amines	Alcohols	286.238	286.23	[M+]+	C20H30O	3	144603	280047	412265	339695	525872	483708	148565	177333	221794	655867	865776	338710
		MW0049187	Dehydroepiandrosterone sulfate	Aldehyde,Ketones,Esters	Esters	367.161	368.166	[M-H]-	C19H28O5S	1b	144067	124842	94171.6	87298.2	108478	107889	127693	150401	180340	126656	124262	98632.7
		MW0049248	Dexamethasone phosphate	Organic acid and Its derivatives	Phosphoric acids	507.14	472.166	[M+Cl]-	C22H30FO8P	3	277127	311929	311070	287734	345865	275367	309442	392964	346488	271148	344335	382347
		MW0052379	Dihydrophaseic acid	Organic acid and Its derivatives	Organic acid and Its derivatives	281.139	282.147	[M-H]-	C15H22O5	3	2.05228e+06	2.07099e+06	1.21488e+06	966424	1.26111e+06	1.29027e+06	2.09904e+06	2.02864e+06	2.7055e+06	1.0862e+06	1.81121e+06	1.09089e+06
		MW0052424	Diosgenin	Heterocyclic compounds	Heterocyclic compounds	415.321	414.313	[M+H]+	C27H42O3	2	3.66421e+06	3.87865e+06	2.7179e+06	2.65682e+06	2.74801e+06	2.63306e+06	4.12593e+06	4.83927e+06	4.81856e+06	3.88162e+06	4.35206e+06	4.04541e+06
		MW0052442	D-Lysine	Organic acid and Its derivatives	Organic acid and Its derivatives	129.102	146.106	[M+H-H2O]+	C6H14N2O2	3	7.26549e+06	1.16209e+07	5.08951e+06	4.51702e+06	5.48661e+06	5.25561e+06	6.67255e+06	7.93318e+06	8.77925e+06	5.19005e+06	1.04138e+07	3.5974e+06
		MW0052489	Doxercalciferol	Alcohol and amines	Alcohols	413.341	412.334	[M+H]+	C28H44O2	3	626910	446584	546304	276724	355390	708617	539814	814143	755334	342264	609315	493455
		MW0052608	Ergosterol peroxide	Hormones and hormone related compounds	Hormones and hormone related compounds	429.334	428.329	[M+H]+	C28H44O3	3	355904	242270	389065	225502	334517	321021	264765	237375	296253	194252	262261	179171
		MW0052789	Exemestane	Heterocyclic compounds	Heterocyclic compounds	297.185	296.178	[M+H]+	C20H24O2	3	706958	923659	588296	487872	475635	556501	622811	702620	896016	523492	908877	390670
		MW0052918	Fludrocortisone acetate	Aldehyde,Ketones,Esters	Esters	415.175	422.21	[M+Cl]-	C23H31FO6	3	211812	212749	167019	198080	170720	183482	177630	243492	183513	158653	214928	147731
		MW0052943	Fulvestrant	Benzene and substituted derivatives	Benzene and substituted derivatives	605.295	606.317	[M-H]-	C32H47F5O3S	3	28699.6	32584.2	131281	99657.1	126350	148202	51313.4	48086.8	56684.7	134867	176930	111361
		MW0053509	(1R,5S,8S,9S)-5-hydroxy-11-methyl-6-methylidene-12-oxo-13-oxapentacyclo[9.3.3.15,8.01,10.02,8]octadecane-9-carboxylic acid	Heterocyclic compounds	Heterocyclic compounds	345.17	346.178	[M-H]-	C20H26O5	3	220706	152665	198840	231697	197400	226457	189717	134758	118676	116506	175083	156493
		MW0053527	Gibberellin A14	Organic acid and Its derivatives	Organic acid and Its derivatives	347.186	348.194	[M-H]-	C20H28O5	3	99930.5	125498	120630	111276	128428	120441	115225	121684	152690	118952	164962	87748.5
		MW0053542	(1R,2R,5R,8R,9S,10R,12S)-12-Hydroxy-11-methyl-6-methylidene-16-oxo-15-oxapentacyclo[9.3.2.15,8.01,10.02,8]heptadecane-9-carboxylic acid	Heterocyclic compounds	Heterocyclic compounds	331.15	332.162	[M-H]-	C19H24O5	3	31602.5	41387.6	31239.3	64174.3	36789	43841.5	115797	68992.2	47582.7	135493	63443.1	72259.6
		MW0053571	Gibberellin A79	Organic acid and Its derivatives	Organic acid and Its derivatives	363.144	364.152	[M-H]-	C19H24O7	3	44684.3	68977.9	38534	40779.1	43560.8	51186.9	456130	169996	216664	154215	267626	154961
		MW0053602	Ginsenoside F1	Steroids	Steroid	621.424	638.439	[M+H-H2O]+	C36H62O9	3	655167	875253	490216	458762	582436	751247	856283	881907	957598	453772	818087	462504
		MW0053732	2,3-Dihydroxypropyl 2-[(octadec-9-enoyl)amino]ethyl hydrogen phosphate	GP	LPG	478.293	479.301	[M-H]-	C23H46NO7P	3	600525	718114	943074	660135	999292	1.0837e+06	829253	1.26184e+06	821367	542720	997355	688140
		MW0053733	Glycerophospho-N-Oleoyl Ethanolamine	GP	PE	480.308	479.301	[M+H]+	C23H46NO7P	3	3.94151e+07	3.62314e+07	2.81752e+07	1.89372e+07	2.95094e+07	4.25614e+07	3.679e+07	4.51856e+07	3.70654e+07	1.24309e+07	2.4677e+07	7.99428e+06
		MW0053769	Goshonoside F2	Benzene and substituted derivatives	Benzene and substituted derivatives	483.296	484.304	[M-H]-	C26H44O8	3	4.29469e+07	3.80284e+07	3.61614e+06	2.74297e+06	3.05983e+06	4.19374e+06	1.55284e+07	1.22174e+07	2.39353e+07	5.46553e+06	5.89988e+06	3.25824e+06
		MW0053977	Hydrocortisone hemisuccinate	Hormones and hormone related compounds	Hormones and hormone related compounds	483.204	462.225	[M+Na-2H]-	C25H34O8	3	87726.6	220932	301495	202762	186749	700322	3.53041e+06	2.12371e+06	3.09285e+06	1.52207e+06	1.92672e+06	1.71772e+06
		MW0053978	Hydrocortisone sodium phosphate	Aldehyde,Ketones,Esters	Ketones	441.171	486.14	[M-H]-	C21H29Na2O8P	3	110862	106210	276109	409621	516110	317871	4.6831e+06	2.14613e+06	2.23129e+06	1.80834e+06	2.3335e+06	1.76128e+06
		MW0053997	Hydroxyvalerenic Acid	Organic acid and Its derivatives	Organic acid and Its derivatives	287.11	250.157	[M+K-2H]-	C15H22O3	3	358082	396940	380981	313027	332973	423195	403604	438251	424150	315004	442879	377957
		MW0054002	Hyperforin	Heterocyclic compounds	Heterocyclic compounds	537.389	536.387	[M+H]+	C35H52O4	3	2.30392e+06	2.24871e+06	647433	965771	760981	832040	1.1e+06	1.42861e+06	1.39149e+06	1.37629e+06	1.84672e+06	1.20223e+06
		MW0054027	Ipconazole	Heterocyclic compounds	Heterocyclic compounds	332.15	333.161	[M-H]-	C18H24ClN3O	3	3.49612e+06	2.03912e+06	829935	745330	962199	917198	693190	446166	1.3656e+06	1.02605e+06	903812	414106
		MW0054091	Isohumulinone A	Aldehyde,Ketones,Esters	Ketones	377.195	378.204	[M-H]-	C21H30O6	3	382123	462025	288251	106261	109953	264491	401312	576994	532330	355465	231233	215186
		MW0054114	Isopentenyl pyrophosphate	Organic acid and Its derivatives	Phosphoric acids	515.008	246.006	[2M+Na]+	C5H12O7P2	2	1.17003e+06	1.51918e+06	1.3173e+06	1.15452e+06	1.47751e+06	1.31554e+06	1.71427e+06	1.98024e+06	1.65416e+06	775556	1.42772e+06	846558
		MW0054192	Kaempferol	Flavonoids	Flavonoid	267.029	286.048	[M-H2O-H]-	C15H10O6	3	789780	913868	674725	695448	615295	721294	480582	787073	674925	626078	888137	712141
		MW0054195	Kanokoside D	Terpenoids	Terpenoids	669.26	624.263	[M+HCOO]-	C27H44O16	3	90668.8	134779	126483	136037	140661	169983	137939	112574	120334	114924	190973	90345.5
		MW0054212	Khivorin	Heterocyclic compounds	Heterocyclic compounds	587.285	586.278	[M+H]+	C32H42O10	3	36920	23958.2	37299	32344.2	35401.2	33419.9	26868.7	47699.4	36536.8	24404.6	32305.6	27429.8
		MW0054266	(4S)-4-[(3R,5S,7R,8R,9S,10S,12R,13R,14S,17R)-3,7,12-trihydroxy-10,13-dimethyl-2,3,4,5,6,7,8,9,11,12,14,15,16,17-tetradecahydro-1H-cyclopenta[a]phenanthren-17-yl]pentanoic acid	Organic acid and Its derivatives	Organic acid and Its derivatives	391.284	408.288	[M+H-H2O]+	C24H40O5	3	6.4584e+06	1.1694e+07	2.95982e+06	2.38306e+06	3.2319e+06	3.98246e+06	5.8671e+06	6.35033e+06	5.86313e+06	3.32496e+06	5.46674e+06	2.37302e+06
		MW0054323	Leukotriene C4-d5	FA	Oxidized lipids	628.311	625.303	[M-]-	C30H47N3O9S	3	3.5182e+06	3.66308e+06	8.31427e+06	5.99288e+06	9409670	1.06246e+07	2.88348e+07	2.04266e+07	2.87402e+07	1.78914e+07	2.53735e+07	1.32139e+07
		MW0054335	Lewis A trisaccharide	Carbohydrates and Its metabolites	Sugars	574.187	529.201	[M+HCOO]-	C20H35NO15	3	71638.7	62070.6	49040.4	37546.9	57259.7	45169.6	60542.2	56775	73071.8	51990.8	56721.2	40441.8
		MW0054380	Ethyl alpha-linolenate	FA	FFA	353.269	306.256	[M+HCOO+2H]+	C20H34O2	3	24800.3	14148.4	14335.8	8905.68	16349.8	23465.2	19367	24227.4	24684.6	7079.98	17532.9	4648.47
		MW0054404	Loganin	Heterocyclic compounds	Heterocyclic compounds	449.166	390.153	[M+CH3COO]-	C17H26O10	3	2.55118e+06	3.35419e+06	2.03034e+06	1.26108e+07	3.04028e+06	5.95557e+06	7.50838e+06	1.33196e+06	1.96889e+06	409610	1.07157e+06	295932
		MW0054414	L-Palmitoylcarnitine	FA	CAR	400.334	399.335	[M+H]+	C23H45NO4	3	687009	668942	393336	348059	413028	402140	380792	569235	417736	323315	598389	200324
		MW0054426	Lucidenic acid D1	Organic acid and Its derivatives	Organic acid and Its derivatives	469.225	470.23	[M-H]-	C27H34O7	3	7.7717e+06	7.93091e+06	8.34849e+06	7.24698e+06	7.39526e+06	5.81537e+06	5.54786e+06	6.02361e+06	6.11379e+06	3.31e+06	5.89078e+06	2.75636e+06
		MW0054460	Lutein	Heterocyclic compounds	Heterocyclic compounds	568.428	568.428	[M+]+	C40H56O2	2	148510	185816	68948.5	65604.5	92041.2	73605.5	552125	700492	204001	381473	548422	410043
		MW0054488	Lysophosphatidic acid	GP	LPA	419.243	436.259	[M+H-H2O]+	C21H41O7P	3	967582	863399	820133	640729	668625	870404	941854	904571	1.14922e+06	387345	699760	345209
		MW0054522	1-O-Hexadecyl-lyso-sn-glycero-3-phosphocholine	GP	LPC	540.364	481.353	[M+CH3COO]-	C24H52NO6P	3	2.6495e+06	2.90088e+06	2.33658e+06	2.3631e+06	3.22819e+06	3.51333e+06	3.47977e+06	4.01136e+06	3.33381e+06	927508	2.00921e+06	730869
		MW0054535	1-(9Z-octadecenoyl)-sn-glycero-3-phosphocholine	GP	LPC	580.361	521.348	[M+CH3COO]-	C26H52NO7P	3	579238	647439	351596	290139	350769	420093	358875	375573	364138	181880	417796	119532
		MW0054562	1-(1Z-hexadecenyl)-sn-glycero-3-phosphocholine	GP	LPC-P	480.343	479.338	[M+H]+	C24H50NO6P	3	1.59787e+06	2.54713e+06	1.03272e+06	1.41091e+06	1.60358e+06	2.50622e+06	2.66946e+06	1.84854e+06	2.21808e+06	583888	2.28048e+06	452815
		MW0054571	LPE(0:0/18:0)	GP	LPE	480.308	481.317	[M-H]-	C23H48NO7P	2	4.82413e+06	5.85114e+06	3.48417e+06	2.39298e+06	4.85685e+06	4.82372e+06	3.46079e+06	5.53247e+06	3.97299e+06	1.494e+06	3.9249e+06	1.06724e+06
		MW0054643	Macrocarpal I	Terpenoids	Sesquiterpenoids	489.294	490.293	[M-H]-	C28H42O7	3	1.38796e+07	1.5527e+07	1.23605e+07	1.2234e+07	1.65054e+07	1.75083e+07	1.71166e+07	2.12402e+07	1.76578e+07	4.71683e+06	1.04022e+07	4.02769e+06
		MW0054672	Malyngamide I	Alcohol and amines	Amines	484.28	483.275	[M+H]+	C26H42ClNO5	3	243003	337457	389368	412185	493923	470358	235028	211983	267025	291753	421795	248995
		MW0054695	5,8,11-Eicosatrienoic acid	FA	FFA	305.249	306.256	[M-H]-	C20H34O2	2	2.79276e+06	1.98248e+06	1.91587e+06	950924	2.4155e+06	2.6291e+06	1.9677e+06	2.88825e+06	2.30963e+06	644904	1.29831e+06	482671
		MW0054947	Methylprednisolone	Hormones and hormone related compounds	Hormones and hormone related compounds	409.177	374.209	[M+Cl]-	C22H30O5	3	384285	492477	402613	312746	551971	336170	352807	483934	437102	245177	495143	263656
		MW0054969	2-Monoolein	GL	MG	357.3	356.293	[M+H]+	C21H40O4	3	1.29064e+06	1.7143e+06	1.08579e+06	1.60233e+06	1.37879e+06	823437	377150	250940	396580	828572	817815	512814
		MW0055023	alpha-Glyceryl linoleate	GL	MG	337.275	354.277	[M+H-H2O]+	C21H38O4	3	120538	128422	43490.5	1.08392e+06	111621	57884.9	44057.2	73623.6	69631.5	21720	41540.7	26811.6
		MW0055241	N-acetylsphingosine	SL	SPH	324.29	341.293	[M+H-H2O]+	C20H39NO3	2	3.14899e+06	4.68049e+06	2.51157e+06	2.80053e+07	3.79829e+06	3.7057e+06	2.52325e+06	3.13675e+06	2.66802e+06	1.22995e+06	2.32655e+06	1.25826e+06
		MW0055244	Nandrolone decanoate	Hormones and hormone related compounds	Hormones and hormone related compounds	429.336	428.329	[M+H]+	C28H44O3	3	101668	64919.9	85515.2	101957	87123.2	84221.1	77995	58721.4	67962.2	60243	67624.3	71392.6
		MW0055282	Neotigogenin acetate	Others	Others	459.357	458.34	[M+H]+	C29H46O4	3	835415	767181	957216	1.11009e+06	1.16912e+06	854821	800538	915675	801324	517535	799983	443387
		MW0055314	Niloticin	Terpenoids	Triterpene	457.367	456.36	[M+H]+	C30H48O3	3	788082	1.00823e+06	1.78617e+06	930510	1.89927e+06	897855	503215	916200	774294	460730	886067	471455
		MW0055323	N-(dodecanoyl)-sphing-4-enine-1-phosphocholine	SL	SM	645.493	646.505	[M-H]-	C35H71N2O6P	3	2.53282e+06	1.78282e+06	1.86546e+06	938441	2.17052e+06	1.88755e+06	1.25131e+06	1.7107e+06	1.37715e+06	468119	815066	355270
		MW0055405	N-Palmitoyl Taurine	FA	FFA	386.227	363.244	[M+Na]+	C18H37NO4S	3	36077.7	30039.8	41292.3	84439.5	113763	47964.5	84797.8	82959.9	83158	72944.2	90807.3	63899.5
		MW0055442	2-({4-Chloro-6-[(2,3-dimethylphenyl)amino]pyrimidin-2-yl}sulfanyl)octanoic acid	FA	FFA	408.155	407.143	[M+H]+	C20H26ClN3O2S	3	1.01139e+06	1.0944e+06	2.96255e+06	942475	1.08163e+06	989471	4.32816e+06	2.42485e+06	4.23109e+06	1.37931e+06	1.40639e+06	1.33251e+06
		MW0056728	1-Octadecyl-2-acetyl-sn-glycero-3-phosphocholine	GP	PC	552.4	551.395	[M+H]+	C28H58NO7P	3	265338	304957	420832	335879	526147	462759	305994	385605	338582	288564	384292	303575
		MW0056744	Palmitoyl 3-carbacyclic Phosphatidic Acid	FA	FFA	435.227	390.254	[M-H+2Na]+	C20H39O5P	3	236889	229835	114399	96611.4	101044	122203	69613.6	60864.8	78445.3	29611.3	54693.3	26763.6
		MW0058181	1-(9Z-heptadecenoyl)-sn-glycero-3-phosphoethanolamine	GP	PE	466.29	465.286	[M+H]+	C22H44NO7P	2	460819	677076	445099	625102	723793	414030	454439	646959	688830	421002	361513	401044
		MW0058454	1-(11Z-eicosenoyl)-2-(9Z-octadecenoyl)-glycero-3-phosphoethanolamine	GP	PE	789.617	771.578	[M+NH4]+	C43H82NO8P	3	635981	688222	327102	291409	290207	305236	578946	641406	634532	213571	411080	394812
		MW0062139	Ponasterone A	Hormones and hormone related compounds	Hormones and hormone related compounds	465.321	464.314	[M+H]+	C27H44O6	3	5989.68	10147.1	22672.3	11542	12854.8	12681.3	33569.6	25714.2	27969.4	20799.8	30532.8	10533.6
		MW0062149	Prednisolone	Hormones and hormone related compounds	Hormones and hormone related compounds	395.164	360.194	[M+Cl]-	C21H28O5	3	649114	327529	965765	560712	962252	791003	767402	726192	679373	564460	1.07694e+06	706199
		MW0062166	Pregnenolone sulfate	Hormones and hormone related compounds	Hormones and hormone related compounds	395.193	396.197	[M-H]-	C21H32O5S	3	318383	474669	347598	485844	367066	304195	316383	418266	412027	437761	507978	356911
		MW0062173	Prephenic acid	Organic acid and Its derivatives	Organic acid and Its derivatives	268.078	226.048	[M+CH3CN+H]+	C10H10O6	3	448235	405716	379320	429450	387132	431560	314497	259097	351541	337367	358901	204619
		MW0062229	Prostaglandin D2 methyl ester	Hormones and hormone related compounds	Hormones and hormone related compounds	365.232	366.241	[M-H]-	C21H34O5	3	908393	257135	636432	215378	525875	486952	734058	570909	623189	141977	562754	88530.8
		MW0062241	Prostaglandin E2 methyl ester	Hormones and hormone related compounds	Hormones and hormone related compounds	401.204	366.241	[M+Cl]-	C21H34O5	3	1.866e+07	2.06902e+07	1.66365e+07	1.6308e+07	1.64779e+07	2.40559e+07	2.64316e+07	2.39932e+07	2.85316e+07	1.43057e+07	2.4545e+07	1.35233e+07
		MW0062283	Prostratin	FA	Oxidized lipids	390.202	390.204	[M-]-	C22H30O6	3	1.05583e+06	823609	691031	618345	760434	723088	600695	726526	770394	441739	693894	466485
		MW0062495	1-(9Z-octadecenoyl)-sn-glycero-3-phosphoserine	GP	PS	524.299	523.291	[M+H]+	C24H46NO9P	3	149733	155708	211663	255529	243954	294700	103154	81364.9	114367	79177.1	112063	53668.1
		MW0063218	Pseudolaric acid B	Organic acid and Its derivatives	Organic acid and Its derivatives	453.154	432.178	[M+Na-2H]-	C23H28O8	1b	718383	780636	588521	460276	754776	1.02468e+06	858259	862395	665449	144225	578402	108523
		MW0063326	Reticulataxanthin	Terpenoids	Triterpene	455.334	472.334	[M+H-H2O]+	C33H44O2	3	110198	103642	145703	136624	195480	145755	71189.7	58690.3	97267.1	72349	129907	71388.1
		MW0063408	Saikosaponin A	Terpenoids	Terpenoids	779.458	780.466	[M-H]-	C42H68O13	3	1.20553e+06	1.4053e+06	690791	419110	610189	543095	513201	573940	440740	261778	404852	167872
		MW0063419	Sambutoxin	Terpenoids	Terpenoids	436.283	453.288	[M+H-H2O]+	C28H39NO4	3	811911	340022	794024	688285	837678	717700	610280	766417	713940	516390	672482	555552
		MW0063494	Secoeremopetasitolide B	Terpenoids	Terpenoids	393.194	394.199	[M-H]-	C21H30O7	3	2.16154e+06	2.09738e+06	1.77005e+06	916512	2.29624e+06	2.46027e+06	1.4118e+06	2.28019e+06	1.63994e+06	394611	989372	340175
		MW0063496	Secologanin	Terpenoids	Terpenoids	369.112	388.137	[M-H2O-H]-	C17H24O10	3	732825	678128	963459	422066	884566	500011	1.0482e+06	1.36635e+06	1.03871e+06	897609	1.01703e+06	1.36568e+06
		MW0063529	Sintaxanthin	Terpenoids	Triterpene	429.312	430.324	[M-H]-	C31H42O	3	642404	1.34658e+06	1.28492e+06	1.18404e+06	1.13118e+06	1.48421e+06	1.4834e+06	2.1866e+06	1.29219e+06	1.37423e+06	1.75581e+06	1.53919e+06
		MW0063575	Smilagenin acetate	Terpenoids	Triterpene	459.347	458.34	[M+H]+	C29H46O4	3	73611.4	97646.6	319659	293935	390774	361578	53744.5	63313.4	64100.6	113947	227828	113549
		MW0063602	Soyasapogenol A	Terpenoids	Triterpene	457.368	474.371	[M+H-H2O]+	C30H50O4	3	225946	322182	385456	123642	163688	321851	401103	435089	466817	72960.1	312670	72319.6
		MW0063677	Stigmast-22-ene-3,6-dione	Others	Others	427.357	426.35	[M+H]+	C29H46O2	3	702288	527314	1.71706e+06	1.15655e+06	2.00712e+06	833866	937634	812073	1.09949e+06	319989	374289	315883
		MW0063678	Stigmast-4-ene-3,6-dione	Others	Others	427.352	426.35	[M+H]+	C29H46O2	3	4.11854e+06	3.57516e+06	3.53035e+06	3.11521e+06	3.55329e+06	2.86926e+06	3.15802e+06	3.94895e+06	3.11676e+06	1.34295e+06	2.36743e+06	1.47674e+06
		MW0063683	Stigmastane-3,6-dione	Others	Others	429.373	428.365	[M+H]+	C29H48O2	3	180586	223708	269082	288019	242144	259704	109757	114642	146600	89814.4	162628	112378
		MW0063689	Strictosidine	Alkaloids	Alkaloids	531.238	530.226	[M+H]+	C27H34N2O9	3	5.41536e+06	5.31564e+06	5.19857e+06	4.09363e+06	4.8977e+06	4.49967e+06	4.64399e+06	4.92607e+06	4.33667e+06	3.55859e+06	4.70398e+06	2.61629e+06
		MW0063750	Taurohyocholate	Bile acids	Bile acids	533.327	515.292	[M+NH4]+	C26H45NO7S	3	565337	657413	205631	195621	198742	300124	466758	542661	587869	316356	581038	303647
		MW0063796	Tetracosatetraenoic acid (24:4n-6)	FA	FFA	407.316	360.303	[M+HCOO+2H]+	C24H40O2	3							70468.9	67872.4	110853	30109.5	48530.8	29360.3
		MW0063808	tetraHCA	Bile acids	Bile acids	449.325	466.329	[M+H-H2O]+	C27H46O6	3	1.71244e+06	1.31591e+06	1.67767e+06	1.18203e+06	1.47453e+06	1.07228e+06	1.22596e+06	1.31182e+06	1.63236e+06	461805	1.03531e+06	446656
		MW0063823	Tetrahydrocorticosterone	Hormones and hormone related compounds	Hormones and hormone related compounds	368.279	350.246	[M+NH4]+	C21H34O4	3	1.1332e+07	9.23036e+06	9.61073e+06	7.67386e+06	8.05174e+06	1.13746e+07	1.05628e+07	8.16496e+06	9.22167e+06	3.8615e+06	6.82819e+06	2.61243e+06
		MW0063824	Tetrahydrocortisol	Hormones and hormone related compounds	Hormones and hormone related compounds	389.233	366.241	[M+Na]+	C21H34O5	3	577686	791654	304059	251655	282158	323180	214592	177868	237862	74838.2	154621	65280.7
		MW0102796	Thiopental	Heterocyclic compounds	Heterocyclic compounds	241.108	242.109	[M-H]-	C11H18N2O2S	3	324254	316362	174441	110449	135738	194575	187965	179471	281185	95375.3	137709	75064.4
		MW0102807	Thymolphthalein	Heterocyclic compounds	Heterocyclic compounds	431.213	430.214	[M+H]+	C28H30O4	3	51685.8	65557	58722	54627.4	60038.9	68724.9	66564.1	71430.8	80653.8	69466.9	83715.1	75776.1
		MW0102837	(1R,2S,4S,6R,7S,8R,9S,12S,13S,18S)-6-methoxy-7,9,13-trimethyl-6-[(3S)-3-methyl-4-[(2R,3R,4S,5S,6R)-3,4,5-trihydroxy-6-(hydroxymethyl)oxan-2-yl]oxybutyl]-5-oxapentacyclo[10.8.0.02,9.04,8.013,18]icosan-16-one	Benzene and substituted derivatives	Benzene and substituted derivatives	607.38	608.392	[M-H]-	C34H56O9	3	4.64482e+06	4.75997e+06	4.47819e+06	4.46697e+06	4.36157e+06	4.93271e+06	1.97328e+06	1.9511e+06	2.44611e+06	1.94549e+06	2.82494e+06	1.57492e+06
		MW0102919	Triamcinolone acetonide	Hormones and hormone related compounds	Hormones and hormone related compounds	469.174	434.21	[M+Cl]-	C24H31FO6	3	14825.3	25530.6	5876.93	3567.83	3419.96	9995.6	21690.1	9845.19	20085.7	3769.78	10946.2	2866
		MW0102960	3Alpha,7Alpha,12Alpha-trihydroxy-5Beta-cholestan-26-oic acid	Bile acids	Bile acids	449.325	450.335	[M-H]-	C27H46O5	3	246187	321343	269639	202043	253244	239494	216206	360754	269620	255231	236772	241609
		MW0103024	Coenzyme Q4	Heterocyclic compounds	Heterocyclic compounds	455.313	454.308	[M+H]+	C29H42O4	3	313892	236185	197793	136907	197920	204533	241126	182832	258108	193454	331816	102707
		MW0103047	Ursodeoxycholic acid 3-sulfate	Bile acids	Bile acids	471.24	472.249	[M-H]-	C24H40O7S	3	3.11751e+06	2.42065e+06	2.1583e+06	2.14515e+06	1.56479e+06	1.28397e+06	1.38648e+06	1.40154e+06	1.4091e+06	833999	1.21549e+06	720764
		MW0103070	Valerenic acid	Organic acid and Its derivatives	Organic acid and Its derivatives	235.169	234.162	[M+H]+	C15H22O2	3	2.38839e+06	2.29842e+06	2.90562e+06	2.89322e+06	3.87603e+06	3.00139e+06	1.37912e+06	981087	1.45734e+06	1.48432e+06	2.18166e+06	1.29825e+06
		MW0103120	Vitamin K	CoEnzyme and vitamins	CoEnzyme and vitamins	451.353	450.35	[M+H]+	C31H46O2	3	3.46277e+06	4.47543e+06	3.70284e+06	2.90066e+06	5.83169e+06	3.62638e+06	3.40335e+06	3.77057e+06	4.01547e+06	4.43331e+06	4.43009e+06	5.98614e+06
		MW0103260	Isohyodeoxycholic acid	Bile acids	Bile acids	393.299	392.293	[M+H]+	C24H40O4	3	858179	1.08434e+06	344030	319337	348318	466072	247555	174940	313599	63009.9	161902	50194.3
		MW0103268	3,4-Dihydro-2,7,8-trimethyl-2-[(3E,7E)-4,8,12-trimethyl-3,7,11-tridecatrienyl]-2H-1-benzopyran-6-ol	CoEnzyme and vitamins	CoEnzyme and vitamins	409.308	410.318	[M-H]-	C28H42O2	3	2.58235e+06	2.89069e+06	1.56186e+06	996831	1.6291e+06	1.17732e+06	1.25938e+06	1.34694e+06	2.0519e+06	680880	1.3785e+06	417479
		MW0103360	3',5'-Cyclic IMP	Nucleotide and Its metabolites	Nucleotide and Its metabolites	329.03	330.037	[M-H]-	C10H11N4O7P	3	34026.3	39690.1	19157.1	17573.4	19135.6	17941.5	20172.5	15491.5	20877	9147.63	15222.8	6959.1
		MW0103376	3'-O-Methylguanosine	Nucleotide and Its metabolites	Nucleotide and Its metabolites	318.076	297.107	[M+Na-2H]-	C11H15N5O5	3	4.76179e+06	1.31964e+06	7.38134e+06	1.1549e+07	1.47897e+07	9.95594e+06	5.37259e+06	8.23463e+06	3.23947e+06	8.0452e+06	1.21136e+07	5.88618e+06
		MW0103498	2-Chloro-2'-Deoxyadenosine	Nucleotide and Its metabolites	Nucleotide and Its metabolites	569.114	285.063	[2M-H]-	C10H12ClN5O3	3	3.62712e+06	2.1677e+06	3.01698e+06	2.62174e+06	3.15962e+06	2.87548e+06	2.16238e+06	2.68315e+06	3.21739e+06	1.84e+06	3.01654e+06	1.87711e+06
		MW0103554	Emtricitabine	Nucleotide and Its metabolites	Nucleotide and Its metabolites	332.218	247.043	[M+K+HCOOH]+	C8H10FN3O3S	3	185263	171295	143403	151648	181396	159554	190586	244699	239212	116434	212197	171283
		MW0103574	Gemcitabine	Nucleotide and Its metabolites	Nucleotide and Its metabolites	263.071	263.072	[M-]-	C9H11F2N3O4	3	835709	834617	950005	1.21577e+06	1.25507e+06	1.06668e+06	507275	943101	746017	699513	830554	1.03453e+06
		MW0103605	Lamivudine	Nucleotide and Its metabolites	Nucleotide and Its metabolites	344.135	229.052	[M-2H+3K]+	C8H11N3O3S	3	79685.9	72181.4	56439.6	62835.3	53065.8	64113.8	71913.4	54405.7	68362.7	71121	83281.5	48723.5
		MW0103618	N1-(alpha-D-ribosyl)-5,6-dimethyl-benzimidazole	Nucleotide and Its metabolites	Nucleotide and Its metabolites	277.12	278.127	[M-H]-	C14H18N2O4	3	984797	1.29309e+06	1.23859e+06	1.07778e+06	1.09369e+06	1.21624e+06	1.26064e+06	1.22361e+06	1.37172e+06	1.29385e+06	1.49105e+06	1.34642e+06
		MW0103663	Sinefungin	Nucleotide and Its metabolites	Nucleotide and Its metabolites	380.174	381.176	[M-H]-	C15H23N7O5	3	146361	159810	168501	159363	179505	193030	176251	177420	163948	171101	189142	187432
		MW0103677	Toyocamycin	Nucleotide and Its metabolites	Nucleotide and Its metabolites	290.095	291.097	[M-H]-	C12H13N5O4	3	142699	120005	259678	273394	271764	259669	364312	528967	513735	247568	361179	300889
		MW0103719	Trifluridine	Carbohydrates and Its metabolites	Sugars	333.008	296.062	[M+K-2H]-	C10H11F3N2O5	3	8.09807e+06	7.93327e+06	7.86716e+06	9.45268e+06	9.03026e+06	9.22362e+06	8.99582e+06	9.15196e+06	8.30624e+06	1.00908e+07	1.15993e+07	6.83688e+06
		MW0103797	Pimonidazole	Heterocyclic compounds	Heterocyclic compounds	255.143	254.138	[M+H]+	C11H18N4O3	3	1.61202e+06	1.69361e+06	2.49787e+06	2.27924e+06	2.85554e+06	2.88629e+06	2.39762e+06	2.82426e+06	2.52878e+06	2.15693e+06	2.96379e+06	2.29257e+06
		MW0103993	(R)-S-lactoylglutathione	Amino acid and Its metabolites	Small Peptide	378.097	379.105	[M-H]-	C13H21N3O8S	3	1.43754e+06	1.69762e+06	1.39304e+06	1.28771e+06	1.42474e+06	1.38068e+06	2.15104e+06	2.67872e+06	2.17176e+06	2.12895e+06	2.42344e+06	1.60344e+06
		MW0104006	(S)-3,5-Dihydroxyphenylglycine	Organic acid and Its derivatives	Organic acid and Its derivatives	242.066	183.053	[M+CH3COO]-	C8H9NO4	3	1.22255e+06	1.56253e+06	1.05909e+06	915625	973288	1.02333e+06	1.44419e+06	1.85218e+06	1.94132e+06	1.02627e+06	1.45637e+06	1.16153e+06
		MW0104754	Cypmpo	Organic acid and Its derivatives	Organic acid and Its derivatives	248.102	247.097	[M+H]+	C10H18NO4P	3	513332	585169	552692	550612	603358	667060	720318	870922	851659	883682	997122	703484
		MW0105248	Valeryl-4-hydroxyvalsartan	Amino acid and Its metabolites	Amino acid derivatives	450.222	451.222	[M-H]-	C24H29N5O4	3	1.08005e+06	1.08888e+06	472322	376878	489333	513194	768901	750303	934942	516479	709757	382907
		MW0105344	6-Aminopenicillanic acid	Organic acid and Its derivatives	Organic acid and Its derivatives	215.049	216.057	[M-H]-	C8H12N2O3S	3	60950.3	253321	46106.2	52465.5	70410.1	31266.5	122368	379387	254188	157431	300176	161952
		MW0105376	7-Aminodesacetoxycephalosporanic acid	Organic acid and Its derivatives	Organic acid and Its derivatives	249.007	214.041	[M+Cl]-	C8H10N2O3S	3	607771	698387	382450	357032	397015	340793	557784	723766	699597	459432	531664	504132
		MW0105445	Agomelatine	Alcohol and amines	Amines	302.135	243.126	[M+CH3COO]-	C15H17NO2	3	386734	220528	193485	267791	188757	264327	255770	266063	206809	454121	374060	180625
		MW0105450	Ala-Ala-Arg	Amino acid and Its metabolites	Small Peptide	317.207	316.186	[M+H]+	C12H24N6O4	2	7.16956e+06	7.63736e+06	7.15191e+06	6.08982e+06	7.29077e+06	6.87305e+06	5.50577e+06	6.49939e+06	7.45932e+06	4.39796e+06	7.04733e+06	4.83388e+06
		MW0105602	Amastatin	Amino acid and Its metabolites	Amino acid derivatives	473.256	474.269	[M-H]-	C21H38N4O8	3	803122	865030	747022	843270	828646	761302	853505	764585	809716	904271	762640	880733
		MW0105647	Arg-Ala-Lys	Amino acid and Its metabolites	Small Peptide	374.252	373.244	[M+H]+	C15H31N7O4	3	102090	162417	258647	209520	284729	370192	840739	653884	1.14884e+06	493158	770747	360179
		MW0105648	Arg-Arg	Amino acid and Its metabolites	Small Peptide	331.221	330.213	[M+H]+	C12H26N8O3	1b	768668	850875	998894	820691	949689	918494	955390	1.38142e+06	1.01691e+06	891400	1.1669e+06	994637
		MW0105676	Arg-Thr-Arg	Amino acid and Its metabolites	Small Peptide	432.265	431.26	[M+H]+	C16H33N9O5	3	1.60228e+06	1.99314e+06	1.49391e+06	1.36328e+06	1.55074e+06	1.48924e+06	1.60384e+06	2.02333e+06	1.7447e+06	1.38714e+06	1.88407e+06	1.33255e+06
		MW0105863	Asp-Leu-Leu	Amino acid and Its metabolites	Small Peptide	360.213	359.206	[M+H]+	C16H29N3O6	2	1.53988e+06	1.49874e+06	628898	320912	418863	896244	1.86922e+06	1.87081e+06	1.94524e+06	511377	1.14975e+06	314782
		MW0105936	Asp-Val	Amino acid and Its metabolites	Small Peptide	339.083	232.106	[M-H]-	C9H16N2O5	1b	8.57481e+06	8.9868e+06	9.53471e+06	7.31409e+06	1.05717e+07	9.10353e+06	7.30697e+06	8.51101e+06	9.13009e+06	7.87297e+06	1.05757e+07	6.67404e+06
		MW0106004	Benalaxyl	Benzene and substituted derivatives	Benzene and substituted derivatives	326.171	325.168	[M+H]+	C20H23NO3	3	148130	126610	163589	150985	145308	157068	129449	174544	186911	135554	199295	97789
		MW0106005	Benazepril	Amino acid and Its metabolites	Amino acid derivatives	423.19	424.2	[M-H]-	C24H28N2O5	3	3.99249e+06	4.84921e+06	3.54212e+06	3.27631e+06	3.38861e+06	5.38157e+06	3.83043e+06	3.69611e+06	4.53938e+06	3.97697e+06	8.44601e+06	3.49112e+06
		MW0106013	LY-411575	Benzene and substituted derivatives	Benzene and substituted derivatives	538.187	479.166	[M+CH3COO]-	C26H23F2N3O4	3	238686	250286	494487	449930	477756	653796	3.7853e+06	3.75038e+06	1.81342e+06	2.25803e+06	2.33987e+06	2.92703e+06
		MW0106028	beta-Alanyl-L-lysine	Amino acid and Its metabolites	Amino acid derivatives	262.109	217.143	[M-H+2Na]+	C9H19N3O3	3	369954	219671	347424	204628	279131	463616	632259	574028	669672	179820	458429	116337
		MW0106039	Betonicine	Heterocyclic compounds	Heterocyclic compounds	206.101	159.09	[M+HCOO+2H]+	C7H13NO3	3	37793.1	24506.4	28151.7	19899.6	22814	40017.8	42872.2	36058	50143.5	12302.4	33459.6	12194.9
		MW0106173	Clindamycin	Amino acid and Its metabolites	Small Peptide	425.191	424.18	[M+H]+	C18H33ClN2O5S	3	828938	678368	629163	526048	703952	624873	447548	565104	405343	607818	806331	559731
		MW0106547	Domoic acid	Organic acid and Its derivatives	Organic acid and Its derivatives	346.108	311.137	[M+Cl]-	C15H21NO6	3	1.83824e+06	1.08563e+06	2.29592e+06	2.10064e+06	1.45363e+06	1.17702e+06	2.19737e+06	1.54427e+06	1.01289e+06	1.66786e+06	1.66758e+06	2.58079e+06
		MW0106585	Enalapril	Benzene and substituted derivatives	Benzene and substituted derivatives	377.206	376.2	[M+H]+	C20H28N2O5	2	5.42337e+06	5.92298e+06	4.68422e+06	4.10159e+06	4.38367e+06	4.43955e+06	4.60023e+06	5.86844e+06	5.62989e+06	3.74339e+06	5.34755e+06	4.2379e+06
		MW0106719	Fosamine	Organic acid and Its derivatives	Phosphoric acids	305.034	153.019	[2M-H]-	C3H8NO4P	3	2.88122e+06	2.25834e+06	4.51081e+06	3.84039e+06	4.47242e+06	4.13401e+06	2.66973e+06	4.0074e+06	3.30248e+06	2.52541e+06	4.01849e+06	4.16001e+06
		MW0106729	2-[2-[19-Acetamido-6-(3,4-dicarboxybutanoyloxy)-16,18-dihydroxy-5,9-dimethylicosan-7-yl]oxy-2-oxoethyl]butanedioic acid	Organic acid and Its derivatives	Organic acid and Its derivatives	770.376	747.404	[M+Na]+	C36H61NO15	3	2.16083e+06	2.98116e+06	1.6855e+06	1.37379e+06	1.71982e+06	1.85955e+06	2.94754e+06	4.23485e+06	2.63986e+06	2.06374e+06	3.18842e+06	2.11392e+06
		MW0106796	Dapt	Amino acid and Its metabolites	Amino acid derivatives	431.176	432.186	[M-H]-	C23H26F2N2O4	3	919209	1.02459e+06	516692	220407	690602	588415	369538	892826	668165	95413.9	304414	75995.7
		MW0106897	Glu-Gln-Arg	Amino acid and Its metabolites	Small Peptide	432.209	431.213	[M+H]+	C16H29N7O7	3	1.53713e+06	1.67749e+06	1.23489e+06	1.04016e+06	1.51087e+06	1.26641e+06	1.37997e+06	1.49177e+06	1.40218e+06	892690	1.33404e+06	834747
		MW0106901	Glu-Glu-Lys	Amino acid and Its metabolites	Small Peptide	405.197	404.191	[M+H]+	C16H28N4O8	3	2.21637e+06	1.87383e+06	1.48942e+06	1.3835e+06	1.74002e+06	1.54929e+06	1.45876e+06	1.22706e+06	1.32243e+06	973441	1.59479e+06	1.0585e+06
		MW0106912	Glu-Leu-Lys	Amino acid and Its metabolites	Small Peptide	389.241	388.232	[M+H]+	C17H32N4O6	2	5.23271e+06	5.25223e+06	4.81342e+06	4.25969e+06	5.05506e+06	4.70055e+06	3.925e+06	4.86995e+06	5.06737e+06	3.61565e+06	5.12906e+06	3.85322e+06
		MW0106936	Glu-Val-Val	Amino acid and Its metabolites	Small Peptide	346.195	345.19	[M+H]+	C15H27N3O6	3	3.13937e+06	4.26285e+06	1.96749e+06	1.69344e+06	2.01327e+06	1.88972e+06	2.61788e+06	2.47371e+06	1.41654e+06	1.86467e+06	2.05275e+06	1.94289e+06
		MW0107019	Glutamylproline	Amino acid and Its metabolites	Small Peptide	227.103	244.106	[M+H-H2O]+	C10H16N2O5	3	3.92555e+06	4.28214e+06	2.89171e+06	2.16756e+06	2.78767e+06	3.22998e+06	2.04666e+06	1.79533e+06	1.72713e+06	1.47948e+06	2.17915e+06	1.64847e+06
		MW0107099	Gly-Val-Arg	Amino acid and Its metabolites	Small Peptide	331.208	330.202	[M+H]+	C13H26N6O4	2	5.50608e+06	6.47438e+06	5.86485e+06	5.16587e+06	5.76657e+06	5.37693e+06	5.32001e+06	6.45584e+06	5.89459e+06	6.77566e+06	7.55197e+06	6.70297e+06
		MW0107123	Roxadustat	Benzene and substituted derivatives	Benzene and substituted derivatives	387.076	352.106	[M+Cl]-	C19H16N2O5	3	628312	618876	834309	796120	666463	673352	642303	571507	752521	827757	791336	766745
		MW0107243	His-Arg-Lys	Amino acid and Its metabolites	Small Peptide	879.548	439.266	[2M+H]+	C18H33N9O4	3	53367.9	84090.9	298184	298921	389829	357111	132646	143994	115061	326366	390142	334703
		MW0107254	His-Glu-Arg	Amino acid and Its metabolites	Small Peptide	441.223	440.213	[M+H]+	C17H28N8O6	3	57546.9	17609.6	54876.8	19401.7	30577.7	62514.7	161456	141093	102037	10438.4	63827.1	5734.83
		MW0107309	His-Ile	Amino acid and Its metabolites	Small Peptide	269.161	268.154	[M+H]+	C12H20N4O3	3	3.71364e+06	6.35684e+06	9.67298e+06	8.50939e+06	9.32344e+06	8.04252e+06	6.57329e+06	1.02904e+07	7.47046e+06	9.21716e+06	1.04237e+07	1.01581e+07
		MW0107437	Ile-Glu	Amino acid and Its metabolites	Small Peptide	261.144	260.137	[M+H]+	C11H20N2O5	1b	1.21972e+07	9.73477e+06	8.49327e+06	1.03687e+07	1.20252e+07	8.57205e+06	9.5454e+06	1.22165e+07	9.4574e+06	4.48826e+06	5.23349e+06	8.80674e+06
		MW0107459	Ile-Pro-Ile	Amino acid and Its metabolites	Small Peptide	342.239	341.231	[M+H]+	C17H31N3O4	2	1.41774e+07	1.46358e+07	1.00833e+07	1.14974e+07	1.22542e+07	8.50583e+06	7.37227e+06	1.11544e+07	9.23578e+06	7.2967e+06	9.05641e+06	9.48786e+06
		MW0107484	Isoleucylcysteine	Amino acid and Its metabolites	Small Peptide	491.198	234.104	[2M+Na]+	C9H18N2O3S	3	4.22524e+06	4.48811e+06	3.63779e+06	4.08982e+06	4.99312e+06	2.9142e+06	3.08919e+06	6.49081e+06	3.48494e+06	3.58962e+06	4.32671e+06	5.05316e+06
		MW0107507	Isoleucylproline	Amino acid and Its metabolites	Small Peptide	229.154	228.147	[M+H]+	C11H20N2O3	3	6.00346e+06	5.55103e+06	4.96739e+06	3.7728e+06	4.81077e+06	4.97351e+06	4.64569e+06	4.8212e+06	5.15586e+06	2.94479e+06	4.34806e+06	3.30313e+06
		MW0107524	Imazamox	Organic acid and Its derivatives	Organic acid and Its derivatives	306.148	305.138	[M+H]+	C15H19N3O4	3	9.91475e+06	8.42042e+06	1.81873e+07	2.17462e+07	2.12376e+07	1.45072e+07	1.32546e+07	1.80221e+07	1.12895e+07	8.89649e+06	8.86149e+06	1.12172e+07
		MW0107606	Jubanine C	Benzene and substituted derivatives	Benzene and substituted derivatives	664.334	665.358	[M-H]-	C39H47N5O5	3	947442	878835	501963	425151	463647	424752	376467	565893	373488	280827	299769	498575
		MW0107655	DL-Arginine	Amino acid and Its metabolites	Amino acids	175.119	174.112	[M+H]+	C6H14N4O2	3	11963	21238.6	16880.9	12188.4	20554	14028.4	16533.2	27326.6	17723.5	15504.2	25244	20318.9
		MW0107719	Leu Glu	Amino acid and Its metabolites	Small Peptide	261.144	278.148	[M+H]+	C11H22N2O6	3	9.89548e+06	1.01992e+07	5.54167e+06	6.05079e+06	5.33706e+06	4.71035e+06	7.81127e+06	9.06145e+06	7.5907e+06	7.5836e+06	5.75767e+06	6.69992e+06
		MW0107737	Leu-Leu-Gly	Amino acid and Its metabolites	Small Peptide	302.207	301.2	[M+H]+	C14H27N3O4	2	4.76943e+06	3.45553e+06	3.15742e+06	1.70249e+06	2.64928e+06	3.94158e+06	3.42707e+06	3.71622e+06	2.90265e+06	2.17459e+06	2.88072e+06	1.96226e+06
		MW0107750	Leu-Pro-Leu	Amino acid and Its metabolites	Small Peptide	342.239	341.231	[M+H]+	C17H31N3O4	3	1.37755e+06	1.58486e+06	1.25874e+06	991634	1.39906e+06	1.11543e+06	1.19967e+06	1.24352e+06	1.11431e+06	651595	945428	1.04335e+06
		MW0107770	Leu-Val-Leu	Amino acid and Its metabolites	Small Peptide	344.254	343.247	[M+H]+	C17H33N3O4	3	2.01104e+06	4.61363e+06	3.63948e+06	1.83003e+06	4.52738e+06	2.91407e+06	3.12626e+06	6.32125e+06	1.64747e+06	1.65732e+06	4.30554e+06	2.44864e+06
		MW0107787	Leucine enkephalin acetate salt	Amino acid and Its metabolites	Small Peptide	592.224	615.29	[M+K-2H]-	C30H41N5O9	3	3.64909e+06	3.65232e+06	2.4891e+06	2.45268e+06	2.97186e+06	2.36054e+06	2.205e+06	3.67728e+06	2.23644e+06	2.37716e+06	3.56272e+06	3.97599e+06
		MW0107803	Leu-Ser	Amino acid and Its metabolites	Small Peptide	219.134	218.127	[M+H]+	C9H18N2O4	3	283300	338695	174097	154139	178517	241859	114540	177131	220814	118889	151205	115649
		MW0107891	Lisinopril	Heterocyclic compounds	Heterocyclic compounds	370.213	405.226	[M+H-2H2O]+	C21H31N3O5	3	7.06298e+06	6.65442e+06	3.96575e+06	5.94199e+06	5.98347e+06	3.41233e+06	4.37833e+06	7.69753e+06	6.97875e+06	3.51384e+06	3.69537e+06	8.69043e+06
		MW0107902	L-Leucyl-L-alanine	Amino acid and Its metabolites	Small Peptide	203.139	202.132	[M+H]+	C9H18N2O3	1a	847169	1.0589e+06	861484	818364	849667	821871	1.32679e+06	1.66324e+06	1.42036e+06	981123	1.13576e+06	971947
		MW0107961	L-Thyronine	Amino acid and Its metabolites	Amino acid derivatives	274.103	273.1	[M+H]+	C15H15NO4	1b	3.20724e+06	3.9871e+06	2.57336e+06	2.5811e+06	2.59949e+06	2.02172e+06	3.17046e+06	3.41734e+06	3.25781e+06	2.88113e+06	3.85323e+06	6.49999e+06
		MW0108026	Lys-Tyr-Ser	Amino acid and Its metabolites	Small Peptide	443.213	396.201	[M+HCOO+2H]+	C18H28N4O6	3	520539	427691	278698	228505	227473	274199	398568	360228	405395	274756	355961	280345
		MW0108071	Lysylproline	Amino acid and Its metabolites	Small Peptide	302.171	243.158	[M+CH3COO]-	C11H21N3O3	1b	5.33056e+06	8.21356e+06	3.32334e+06	3.17424e+06	2.9868e+06	3.06048e+06	4.66347e+06	5.88435e+06	7.18043e+06	4.79413e+06	6.79128e+06	5.14252e+06
		MW0108101	Lys-Lys	Amino acid and Its metabolites	Small Peptide	383.197	274.2	[M+H]+	C12H26N4O3	1b	6.9373e+06	7.37958e+06	6.87241e+06	5.36092e+06	6.89412e+06	6.41734e+06	5.14611e+06	5.96182e+06	6.95936e+06	4.15893e+06	6.40511e+06	4.41089e+06
		MW0108172	Met-Pro-Arg	Amino acid and Its metabolites	Small Peptide	403.217	402.205	[M+H]+	C16H30N6O4S1	3	92744.2	95924.3	77979.6	206400	98845	87703.6	82234.2	69226.1	69911.9	18785.3	43484.9	19391.8
		MW0108235	Met-Trp	Amino acid and Its metabolites	Small Peptide	336.136	335.13	[M+H]+	C16H21N3O3S	1b	3.22671e+06	796019	2.19908e+06	612415	2.20341e+06	661987	529388	709798	837257	289381	389090	307780
		MW0108665	N-Acetyl-DL-tryptophan	Amino acid and Its metabolites	Amino acid derivatives	245.093	246.1	[M-H]-	C13H14N2O3	2	1.81859e+06	1.9101e+06	2.25785e+06	2.14895e+06	2.33106e+06	2.2091e+06	2.1352e+06	2.83149e+06	1.94365e+06	2.3325e+06	2.53462e+06	2.57413e+06
		MW0108725	N-cis-Hexadec-9Z-enoyl-L-homoserine lactone	Aldehyde,Ketones,Esters	Esters	338.269	337.262	[M+H]+	C20H35NO3	3	901080	984726	818241	827070	907420	914090	886531	1.06736e+06	1.07721e+06	778008	1.12767e+06	801919
		MW0108828	N-methyl Leukotriene C4	Amino acid and Its metabolites	Amino acid derivatives	657.352	639.319	[M+NH4]+	C31H49N3O9S	3	8.65145e+06	1.01202e+07	6.51569e+06	1.75946e+07	9.56007e+06	9.58613e+06	8.66597e+06	6.77327e+06	7.17604e+06	2.44819e+06	6.14339e+06	2.49847e+06
		MW0108890	2-Amino-5-phosphonopentanoic acid	Amino acid and Its metabolites	Amino acid derivatives	196.028	197.045	[M-H]-	C5H12NO5P	3	91814.8	127153	109571	66227	136571	91419.8	156589	163333	137733	47767	103089	38405.1
		MW0108897	L-Naspa	Organic acid and Its derivatives	Organic acid and Its derivatives	446.227	423.239	[M+Na]+	C19H38NO7P	3	2.6093e+06	2.98391e+06	7.29213e+06	9.13993e+06	9.75489e+06	8.38521e+06	2.82377e+06	3.83051e+06	3.19977e+06	7.52444e+06	8.63387e+06	8.71975e+06
		MW0108971	O-benzyl-L-serine	Amino acid and Its metabolites	Amino acid derivatives	194.082	195.09	[M-H]-	C10H13NO3	1b	740895	797905	908689	825411	936618	840392	995882	1.18741e+06	1.0474e+06	861820	1.19215e+06	904316
		MW0109034	palmyramide A	Alcohol and amines	Amines	672.394	671.378	[M+H]+	C36H53N3O9	3	30965.8	35905.8	33029.2	31569.2	30505.5	28886.3	31425.3	33699.6	28793.9	29480.3	34138.9	31841
		MW0109069	alphaS-Amino-2-[[4S-amino-4-carboxybutyl]amino]-4H-imidazo[4,5-b]pyridine-4-hexanoic acid	Amino acid and Its metabolites	Small Peptide	377.199	378.202	[M-H]-	C17H26N6O4	3	423915	367141	243124	368513	1.67545e+06	866945	258578	1.26171e+06	489074	235072	299343	208545
		MW0109125	Phe-Phe-Asp	Amino acid and Its metabolites	Small Peptide	428.186	427.174	[M+H]+	C22H25N3O6	3	6.08376e+06	6.71561e+06	1.26854e+07	1.1951e+07	1.41598e+07	1.45151e+07	9.42744e+06	9.96921e+06	9.14325e+06	1.20637e+07	1.80046e+07	1.08079e+07
		MW0109133	Phe-Thr	Amino acid and Its metabolites	Small Peptide	308.161	266.127	[M+CH3CN+H]+	C13H18N2O4	1b	476087	580812	494730	454978	449109	525644	565638	685908	633336	667520	774089	656320
		MW0109137	Phe-Trp-Ala	Amino acid and Its metabolites	Small Peptide	423.196	422.195	[M+H]+	C23H26N4O4	3	180218	182146	160079	168836	195287	176312	178739	220121	188561	203376	193876	215601
		MW0109192	Phenyl dihydrogen phosphate	Benzene and substituted derivatives	Benzene and substituted derivatives	173.009	174.008	[M-H]-	C6H7O4P	1b	1.90206e+06	1.99439e+06	1.41691e+06	1.06104e+06	1.48415e+06	1.25269e+06	1.37896e+06	3.03148e+06	2.33295e+06	1.89357e+06	1.87442e+06	1.26926e+06
		MW0109244	Phomopsin A	Heterocyclic compounds	Heterocyclic compounds	787.266	788.278	[M-H]-	C36H45ClN6O12	3	403237	490012	326106	308122	401150	284345	347334	331871	374870	299044	496940	327290
		MW0109259	(R)-3-Amino-4-(3-hexylphenylamino)-4-oxobutylphosphonic acid	Organic acid and Its derivatives	Organic acid and Its derivatives	358.198	342.171	[M+NH4-2H]-	C16H27N2O4P	3	340712	358576	166592	128308	152753	204918	55748.9	45556.6	62924	26398.6	42091.6	31133.7
		MW0109292	Pralatrexate	Heterocyclic compounds	Heterocyclic compounds	478.195	477.176	[M+H]+	C23H23N7O5	3	1.29265e+06	1.56581e+06	1.41716e+06	1.32019e+06	1.48893e+06	1.42771e+06	979325	1.33064e+06	1.33543e+06	915846	2.8548e+06	1.05879e+06
		MW0109300	Prilocaine	Alcohol and amines	Amines	463.31	220.158	[2M+Na]+	C13H20N2O	3	899553	1.74913e+06	687046	648611	641774	656856	698491	697369	866285	1.25988e+06	959702	331629
		MW0109323	Pro-Leu-Lys	Amino acid and Its metabolites	Small Peptide	357.249	356.242	[M+H]+	C17H32N4O4	2	667470	704995	245534	260821	295827	379211	303145	252217	317932	155976	226904	178643
		MW0109333	Pro-Pro-Arg	Amino acid and Its metabolites	Small Peptide	369.226	368.217	[M+H]+	C16H28N6O4	3	8.09989e+06	1.1656e+07	6.68292e+06	4.94438e+06	5.50817e+06	6.12175e+06	1.13412e+07	1.16871e+07	1.10232e+07	8.57826e+06	9.5911e+06	7.26173e+06
		MW0109344	Pro-Air	Aldehyde,Ketones,Esters	Ketones	273.16	290.163	[M+H-H2O]+	C16H22N2O3	3	1.17424e+06	1.36751e+06	2.22753e+06	2.23502e+06	1.87008e+06	2.55688e+06	2.14776e+06	1.86582e+06	1.84148e+06	2.37922e+06	2.55308e+06	1.95682e+06
		MW0109380	2-[(Pyrrolidinium-2-ylcarbonyl)amino]propanoate	Amino acid and Its metabolites	Small Peptide	233.113	186.1	[M+HCOO+2H]+	C8H14N2O3	3	192638	231215	245050	279741	349985	275120	121616	153260	131539	175320	185584	174023
		MW0109510	Quinapril	Heterocyclic compounds	Heterocyclic compounds	439.221	438.215	[M+H]+	C25H30N2O5	3	2.30426e+06	1.95251e+06	2.01378e+06	2.05326e+06	2.48306e+06	1.92948e+06	1.90787e+06	1.42807e+06	1.94206e+06	1.16617e+06	1.17911e+06	1.49516e+06
		MW0109512	Quinaprilat	Organic acid and Its derivatives	Organic acid and Its derivatives	411.192	410.184	[M+H]+	C23H26N2O5	3	3.97209e+06	3.69623e+06	3.10099e+06	2.80652e+06	3.3397e+06	3.58651e+06	3.29647e+06	3.81159e+06	3.56385e+06	2.53082e+06	3.60921e+06	2.86994e+06
		MW0109516	R-1 Methanandamide Phosphate	Alcohol and amines	Amines	440.251	441.264	[M-H]-	C23H40NO5P	3	8.8856e+06	1.19187e+07	1.3673e+07	1.16407e+07	1.65513e+07	1.78421e+07	1.28306e+07	2.51181e+07	1.48357e+07	1.30524e+07	2.16094e+07	1.37279e+07
		MW0109523	Raltitrexed	Amino acid and Its metabolites	Amino acid derivatives	439.106	458.126	[M-H2O-H]-	C21H22N4O6S	3	1.5881e+06	1.34292e+06	741823	662790	563179	550113	497818	300677	382733	145090	182636	161000
		MW0109553	s-(p-Nitrobenzyl)glutathione	CoEnzyme and vitamins	CoEnzyme and vitamins	441.104	442.116	[M-H]-	C17H22N4O8S	3	1.33504e+06	1.42367e+06	2.39989e+06	2.59428e+06	3.41606e+06	3.18429e+06	3.14719e+06	4.5415e+06	3.8652e+06	2.82075e+06	3.98869e+06	3.2613e+06
		MW0109562	S-(p-Azidophenacyl)glutathione	Amino acid and Its metabolites	Small Peptide	525.139	466.127	[M+CH3COO]-	C18H22N6O7S	3	284151	278566	266949	257387	265340	301755	268760	303510	279160	265736	332408	265297
		MW0109597	Selfotel	Organic acid and Its derivatives	Phosphoric acids	224.077	223.061	[M+H]+	C7H14NO5P	3	1.69532e+06	2.15651e+06	2.60687e+06	2.18629e+06	3.03718e+06	2.88575e+06	2.12897e+06	3.72164e+06	2.17492e+06	2.03787e+06	3.5371e+06	2.17533e+06
		MW0109601	Ser-Ala	Amino acid and Its metabolites	Small Peptide	297.066	176.08	[M-H]-	C6H12N2O4	1b	305352	331761	418402	427267	422224	400707	348521	383885	394815	383979	344618	496228
		MW0109640	Ser-Tyr-Arg	Amino acid and Its metabolites	Small Peptide	425.214	424.207	[M+H]+	C18H28N6O6	2	467379	381562	461725	449571	441908	433844	572375	519521	495438	542602	516988	392643
		MW0109723	s-Hexylglutathione	Amino acid and Its metabolites	Small Peptide	390.164	391.178	[M-H]-	C16H29N3O6S	1b	1.45321e+07	1.49604e+07	1.48662e+07	1.52299e+07	1.45296e+07	1.47568e+07	1.59499e+07	1.58602e+07	1.64009e+07	1.57089e+07	1.63885e+07	1.57513e+07
		MW0109828	Tfa-VAL-TYR-VAL-OH	Amino acid and Its metabolites	Amino acid derivatives	474.184	475.193	[M-H]-	C21H28F3N3O6	3	62863.2	59248.4	81627	69652.6	90848.1	80423.4	82613.6	81777.8	94590.4	76613.1	87205.9	90002.9
		MW0109853	L-Threonyl-L-alanyl-L-lysine	Amino acid and Its metabolites	Small Peptide	319.201	318.19	[M+H]+	C13H26N4O5	3	1.32347e+06	1.40271e+06	804843	619285	1.18103e+06	749896	1.16539e+06	1.68077e+06	1.44473e+06	599033	1.04825e+06	627898
		MW0109886	Thr-Met	Amino acid and Its metabolites	Small Peptide	371.091	250.099	[M-H]-	C9H18N2O4S	3	117669	142925	152237	148591	212762	134866	110746	157801	105496	130909	135190	141700
		MW0109888	Thr-Phe	Amino acid and Its metabolites	Small Peptide	267.134	266.127	[M+H]+	C13H18N2O4	3	505854	544316	447913	445600	506718	478667	515332	487033	514441	443693	594344	477407
		MW0110073	Trp-Lys-Arg	Amino acid and Its metabolites	Small Peptide	489.296	488.286	[M+H]+	C23H36N8O4	3	6.9277e+06	6.47155e+06	6.56371e+06	7.4385e+06	5.37317e+06	7.48238e+06	8.16113e+06	1.18965e+07	6.07556e+06	1.57175e+07	1.29535e+07	6.98621e+06
		MW0110084	Trp-Trp	Amino acid and Its metabolites	Small Peptide	511.153	390.169	[M-H]-	C22H22N4O3	3	326312	419441	707946	404276	426921	551096	416645	544174	469863	557631	431810	613037
		MW0110166	Trp-Phe	Amino acid and Its metabolites	Small Peptide	350.147	351.158	[M-H]-	C20H21N3O3	3	896438	967409	519350	387423	379451	491802	542224	489560	618865	217554	364421	211809
		MW0110174	Tumonoic acid A	Organic acid and Its derivatives	Organic acid and Its derivatives	340.248	339.241	[M+H]+	C19H33NO4	2	2.34642e+06	1.3023e+06	1.82227e+06	1.41696e+06	1.76678e+06	1.81005e+06	1.5912e+06	1.93735e+06	2.32706e+06	1.42253e+06	2.28464e+06	1.42051e+06
		MW0110209	Tyr-Lys	Amino acid and Its metabolites	Small Peptide	432.178	309.169	[M+H]+	C15H23N3O4	3	1.66576e+06	1.70658e+06	948213	835285	956769	1.22899e+06	857893	491392	745515	493999	888518	422441
		MW0110256	Tyr-His	Amino acid and Its metabolites	Small Peptide	317.123	318.133	[M-H]-	C15H18N4O4	3	288588	299823	297607	244120	217569	248545	327834	427558	346387	256302	343288	279154
		MW0110295	Tyrosyl-tryptophan	Amino acid and Its metabolites	Amino acid derivatives	490.159	367.153	[M+H]+	C20H21N3O4	3	33500.4	22583.5	43350.9	51829.1	31276.2	43623.3	91731.8	140222	20756.7	227770	184427	26904.5
		MW0110328	Ustiloxin D	Organic acid and Its derivatives	Organic acid and Its derivatives	493.228	494.238	[M-H]-	C23H34N4O8	3	1.63056e+06	1.87075e+06	1.10974e+06	994751	1.2265e+06	1.13769e+06	1.06522e+06	1.10476e+06	1.14201e+06	773293	1.35493e+06	838695
		MW0110354	Val-Leu-Lys	Amino acid and Its metabolites	Small Peptide	359.265	358.258	[M+H]+	C17H34N4O4	3	239060	319501	341151	258684	249432	213923	254545	306963	230921	223019	213083	252866
		MW0110396	Valganciclovir	Others	Medicine	355.178	354.165	[M+H]+	C14H22N6O5	3	1.54611e+06	3.24724e+06	1.65533e+06	1.16139e+06	1.42238e+06	1.68127e+06	1.49364e+06	1.33293e+06	1.69196e+06	1.2382e+06	1.93822e+06	985183
		MW0110424	L-Val-L-Ser	Amino acid and Its metabolites	Small Peptide	203.104	204.111	[M-H]-	C8H16N2O4	3	374951	1.72763e+06	1.5549e+06	730963	5.18582e+06	507241	439169	1.55434e+06	527273	412646	712572	550601
		MW0110483	(3R,4S)-3-acetamido-4-(diaminomethylideneamino)-2-[(1R,2R)-1,2,3-trihydroxypropyl]-3,4-dihydro-2H-pyran-6-carboxylic acid	Heterocyclic compounds	Heterocyclic compounds	663.266	332.133	[2M-H]-	C12H20N4O7	3	163312	152135	499351	435842	482333	476092	547429	605378	565254	477669	565670	495035
		MW0110687	2,9-Dimethyl-2,9-diazatricyclo[10.2.2.25,8]octadeca-5,7,12,14,15,17-hexaene-3,10-diol, 9CI	Alcohol and amines	Alcohols	333.136	298.168	[M+Cl]-	C18H22N2O2	3	301467	305362	280302	215877	251495	268177	259580	245239	266383	147438	214449	138476
		MW0111016	Docosahexaenoyl Ethanolamide	Alcohol and amines	Amines	372.29	371.282	[M+H]+	C24H37NO2	3	1.47929e+06	1.90182e+06	2.10333e+06	1.89393e+06	2.333e+06	2.30413e+06	2.29727e+06	2.12358e+06	2.01012e+06	1.68764e+06	3.33364e+06	1.78378e+06
		MW0111075	Tromethamine	Alcohol and amines	Alcohols	168.091	121.074	[M+HCOO+2H]+	C4H11NO3	3	398459	495518	315067	294930	567458	372326	229428	267108	324930	187611	462864	170595
		MW0111076	Histidinal	Aldehyde,Ketones,Esters	Aldehydes	184.046	139.075	[M-H+2Na]+	C6H9N3O	3	1.14781e+06	942956	821156	778860	805530	702974	862274	949525	781371	462826	428192	485851
		MW0111175	BQ-788	Amino acid and Its metabolites	Small Peptide	434.339	663.361	[M+H]+	C34H50N5NaO7	3	6.49809e+06	7.02368e+06	2.79711e+06	3.04274e+06	3.11923e+06	3.07193e+06	3.54923e+06	3.4803e+06	3.24212e+06	4.41329e+06	4.93564e+06	3.23188e+06
		MW0111294	Sym-homospermidine	Heterocyclic compounds	Heterocyclic compounds	357.312	159.174	[2M+K]+	C8H21N3	3	3.14084e+06	2.62029e+06	2.81976e+06	2.07615e+06	2.22686e+06	2.10769e+06	2.48202e+06	2.82753e+06	3.21569e+06	1.82686e+06	2.72081e+06	1.6202e+06
		MW0111420	Lithospermoside	Others	Hydrocarbon derivatives	310.096	329.111	[M-H2O-H]-	C14H19NO8	1b	709304	862669	4.25186e+06	3.82664e+06	5.63457e+06	4.75687e+06	477516	540073	539070	1.22399e+06	2.22454e+06	1.15643e+06
		MW0111826	1-Kestose	Carbohydrates and Its metabolites	Sugars	527.155	504.169	[M+Na]+	C18H32O16	3	1.23309e+06	928433	1.55645e+06	1.11125e+06	1.22473e+06	1.25386e+06	824768	1.19649e+06	923560	1.31723e+06	1.65135e+06	1.20794e+06
		MW0111843	1-Naphthyl glucuronide	Benzene and substituted derivatives	Benzene and substituted derivatives	319.086	320.09	[M-H]-	C16H16O7	3	2.27719e+07	2.81259e+07	1.99303e+07	1.59737e+07	2.14018e+07	1.17693e+07	1.60403e+07	1.61441e+07	1.47208e+07	1.41739e+07	2.59965e+07	1.49125e+07
		MW0111849	1-Palmitoylglycerone 3-phosphate	Organic acid and Its derivatives	Organic acid and Its derivatives	448.246	408.228	[M-H+CH3CN]-	C19H37O7P	3	96381.9	126393	256841	270642	271115	304639	104949	100696	121531	171088	256707	186497
		MW0111967	2,4-Diacetylphloroglucinol	Alcohol and amines	Alcohols	250.073	210.053	[M-H+CH3CN]-	C10H10O5	3	3.57781e+06	1.62099e+06	2.03815e+06	939423	1.74191e+06	2.66531e+06	1.69513e+06	1.44764e+06	1.80465e+06	512845	1.3229e+06	396771
		MW0112036	(1S,2R,4aR,6aS,6bR,12aS,12bR,14bR)-1,2,4a,6a,6b,9,12a-heptamethyl-1,3,4,4a,5,6,6a,6b,7,8,8a,11,12,12a,12b,14b-hexadecahydropicen-13(2H)-one	Aldehyde,Ketones,Esters	Ketones	409.343	408.339	[M+H]+	C29H44O	3	441932	481700	1.057e+06	979013	1.26056e+06	990800	1.17702e+06	1.38177e+06	1.194e+06	1.27508e+06	1.60598e+06	1.17326e+06
		MW0112268	Phenylethyl primeveroside	Benzene and substituted derivatives	Benzene and substituted derivatives	415.163	416.168	[M-H]-	C19H28O10	3	1.46015e+07	1.49568e+07	8.6827e+06	6.48903e+06	8.99666e+06	7.87043e+06	1.00733e+07	1.06772e+07	1.12577e+07	3.74318e+06	7.40584e+06	3.41209e+06
		MW0112696	3,4-Dicaffeoylquinic acid	Organic acid and Its derivatives	Organic acid and Its derivatives	497.111	516.127	[M-H2O-H]-	C25H24O12	3	1.87913e+06	1.27948e+06	1.53734e+06	1.29552e+06	1.76157e+06	1.68865e+06	1.18323e+06	713642	1.36414e+06	544216	1.32819e+06	799443
		MW0112698	Petasiphenone	Aldehyde,Ketones,Esters	Esters	389.088	330.074	[M+CH3COO]-	C17H14O7	3	6.50491e+06	7.35722e+06	1.36283e+07	1.24876e+07	1.57399e+07	1.44072e+07	1.36087e+07	1.5999e+07	1.37019e+07	1.46604e+07	1.817e+07	1.56791e+07
		MW0112843	L-3-Hydroxykynurenine	Amino acid and Its metabolites	Amino acid derivatives	245.061	224.08	[M+Na-2H]-	C10H12N2O4	3	278053	388514	279061	525148	752016	313700	256006	827957	365650	217791	347547	258630
		MW0112907	3-O-Feruloylquinic acid	Organic acid and Its derivatives	Organic acid and Its derivatives	367.103	368.111	[M-H]-	C17H20O9	3	74084.6	117103	73944.3	77218.4	88761.8	71234.7	87326.7	109541	88031.5	91949	119103	78509.7
		MW0112939	4-(2-Amino-3-hydroxyphenyl)-2,4-dioxobutanoic acid	Organic acid and Its derivatives	Organic acid and Its derivatives	222.041	223.048	[M-H]-	C10H9NO5	3	321953	345420	305700	259454	305343	335278	215768	261968	309749	178213	276943	176406
		MW0112941	4-(2-Aminophenyl)-2,4-dioxobutanoic acid	Organic acid and Its derivatives	Organic acid and Its derivatives	208.061	207.053	[M+H]+	C10H9NO4	3	5.24849e+06	4.08921e+06	5.21492e+06	4.3258e+06	4.25585e+06	4.71362e+06	7.43414e+06	7.51953e+06	6.29555e+06	3.64591e+06	3.58029e+06	3.68893e+06
		MW0113098	4'-Methoxy-alpha-pyrrolidinopropiophenone	Aldehyde,Ketones,Esters	Ketones	234.149	233.142	[M+H]+	C14H19NO2	3	5.11733e+06	5.82223e+06	4.76049e+06	4.47027e+06	4.71588e+06	4.54757e+06	5.68204e+06	6.73043e+06	6.55691e+06	5.62731e+06	6.29963e+06	5.11238e+06
		MW0113930	Amphotericin b	Others	Others	906.496	923.488	[M+H-H2O]+	C47H73NO17	3	3.7322e+06	4.33993e+06	9.07175e+06	7.68555e+06	8.46683e+06	9.06076e+06	1.04219e+07	1.44897e+07	1.29025e+07	1.30671e+07	1.62377e+07	1.24479e+07
		MW0113946	Asperuloside	Others	Others	413.101	414.116	[M-H]-	C18H22O11	3	345212	180456	224203	180344	209197	249172	266700	170988	231253	110327	104606	97065.4
		MW0113949	Azaperone	Heterocyclic compounds	Heterocyclic compounds	328.187	327.175	[M+H]+	C19H22FN3O	3	557781	518602	619224	569498	597858	682205	640593	817443	744098	653466	901076	644453
		MW0114176	L-Arabinose	Carbohydrates and Its metabolites	Sugars	209.066	150.053	[M+CH3COO]-	C5H10O5	2	2.85432e+06	3.22707e+06	4.06498e+06	2.90059e+06	4.01796e+06	3.65533e+06	4.22977e+06	5.48984e+06	4.29554e+06	4.22338e+06	4.61343e+06	4.63812e+06
		MW0114289	1D-myo-inositol 1,4-bisphosphate	Organic acid and Its derivatives	Organic acid and Its derivatives	678.977	339.996	[2M-H]-	C6H14O12P2	3	1.09559e+06	942616	1.22761e+06	962643	1.12254e+06	1.02662e+06	987532	954438	1.03545e+06	819449	1.0003e+06	839474
		MW0114356	aldehydo-D-ribose	Carbohydrates and Its metabolites	Sugars	149.045	150.053	[M-H]-	C5H10O5	2	32260.3	27009.7	68588.6	28916.9	65485	63872.6	70153.9	68067	55048.8	43731.8	68135.6	45634.3
		MW0114365	Droperidol	Alcohol and amines	Alcohols	378.165	379.17	[M-H]-	C22H22FN3O2	3	68125.1	149046	90827.5	103603	110872	85553.5	132691	126016	129670	158134	153900	161806
		MW0114510	Gastrodin	Benzene and substituted derivatives	Benzene and substituted derivatives	571.198	286.105	[2M-H]-	C13H18O7	3	86459.2	90644.7	82970.6	71117.5	74872.5	90362.6	82514.6	92821.5	79963.6	78626.4	98737	69719.3
		MW0114511	Fumagillol	Heterocyclic compounds	Heterocyclic compounds	317.151	282.183	[M+Cl]-	C16H26O4	3	290252	288442	165190	164609	183999	172414	184917	254842	202122	168186	227092	138369
		MW0114570	Haloperidol	Heterocyclic compounds	Indole and Its derivatives	374.131	375.14	[M-H]-	C21H23ClFNO2	3	73714.1	93954.9	82624.7	98811.7	67816.1	55898.7	55495.4	49146	53147.9	84012	80844.9	70559.7
		MW0114601	Humulone	Organic acid and Its derivatives	Organic acid and Its derivatives	361.202	362.209	[M-H]-	C21H30O5	3	16029.4	15158.6	15687.7	24665.5	20306	18995.6	14654.9	15491.1	13750.3	8925.58	11116.1	7349.78
		MW0114618	Iloperidone	Aldehyde,Ketones,Esters	Ketones	449.187	426.195	[M+Na]+	C24H27FN2O4	3	624367	1.22632e+06	1.31804e+06	1.26883e+06	1.59519e+06	1.69484e+06	526964	515797	534438	750881	1.07302e+06	383408
		MW0114628	Inositol 1,3-bisphosphate	Organic acid and Its derivatives	Phosphoric acids	320.978	339.996	[M-H2O-H]-	C6H14O12P2	3	3.80141e+06	3.26463e+06	2.27985e+06	1.52823e+06	1.48701e+06	1.61608e+06	2.97522e+06	2.15617e+06	3.05642e+06	1.89069e+06	2.95287e+06	1.8255e+06
		MW0114733	L-Gulose	Carbohydrates and Its metabolites	Sugars	203.052	180.063	[M+Na]+	C6H12O6	2	98699.4	88566.7	84892.3	72269.8	94103.3	111349	122155	142517	94096.4	91604	119709	77087.9
		MW0114742	Linustatin	Carbohydrates and Its metabolites	Carbohydrates and Its metabolites	408.159	409.158	[M-H]-	C16H27NO11	3	3.81993e+06	4.41971e+06	4.95809e+06	5.26477e+06	5.31549e+06	4.80228e+06	5.61389e+06	6.08281e+06	5.91094e+06	6.2034e+06	7.19259e+06	5.9527e+06
		MW0114753	Inflatine	Benzene and substituted derivatives	Benzene and substituted derivatives	338.207	337.204	[M+H]+	C22H27NO2	3	458471	474112	579659	562183	630881	677527	133832	64896.8	136625	86268.4	137069	68931.4
		MW0114775	Lusitanicoside	Benzene and substituted derivatives	Benzene and substituted derivatives	487.181	442.184	[M+HCOO]-	C21H30O10	3	1.21321e+06	1.50105e+06	1.5714e+06	1.59696e+06	1.72052e+06	1.67955e+06	1.40681e+06	1.80797e+06	1.60545e+06	1.72923e+06	2.24749e+06	1.70024e+06
		MW0114823	N-[4-[1-[2-(6-methylpyridin-2-yl)ethyl]piperidine-4-carbonyl]phenyl]methanesulfonamide	Heterocyclic compounds	Heterocyclic compounds	400.171	401.177	[M-H]-	C21H27N3O3S	3	88070.1	89891.3	74450.8	59558.4	78331.7	52930.5	69875.9	72787	89403.4	74845.2	83199.1	78944.6
		MW0114876	NCGC00386087-01_C43H60N2O12_(2S)-N-[(2E,4E,6S,7R)-7-{(3S,4R)-3,4-Dihydroxy-5-[(1E,3E,5E)-7-(4-hydroxy-2-oxo-1,2-dihydro-3-pyridinyl)-6-methyl-7-oxo-1,3,5-heptatrien-1-yl]tetrahydro-2-furanyl}-6-methoxy-5-methyl-2,4-octadien-1-yl]-2-{(2R,3R,4R,6S)-2,3,4-trihydroxy-5,5-dimethyl-6-[(1E,3E)-1,3-pentadien-1-yl]tetrahydro-2H-pyran-2-yl}butanamide	Heterocyclic compounds	Heterocyclic compounds	855.439	796.415	[M+CH3COO]-	C43H60N2O12	3	251209	263291	216501	241783	227705	280751	332343	467020	364689	325977	312321	254041
		MW0115063	Bardoxolone methyl	Organic acid and Its derivatives	Organic acid and Its derivatives	506.324	505.319	[M+H]+	C32H43NO4	3	83684.4	53187.1	71560.8	68357.4	80730.3	79492.9	75752.1	98348.2	72471	76278.6	63605.3	52442.1
		MW0115089	Paromomycin	Carbohydrates and Its metabolites	Carbohydrates and Its metabolites	616.293	615.296	[M+H]+	C23H45N5O14	3	281384	340349	226119	164383	339763	398806	363760	442506	326303	95917.2	238462	85386.1
		MW0115094	p-Cresol glucuronide	Benzene and substituted derivatives	Benzene and substituted derivatives	302.124	284.09	[M+NH4]+	C13H16O7	3	1.73196e+06	1.74514e+06	909303	801244	646348	726530	786231	731758	707036	324338	411451	597426
		MW0115127	Phlorin	Benzene and substituted derivatives	Benzene and substituted derivatives	307.086	288.085	[M+F]-	C12H16O8	3	2.07592e+06	2.24688e+06	3.57252e+06	2.89929e+06	3.13368e+06	3.39599e+06	2.16959e+06	2.93736e+06	2.66138e+06	4.13249e+06	5.02914e+06	4.10997e+06
		MW0115177	Propofol Glucuronide	Benzene and substituted derivatives	Benzene and substituted derivatives	335.153	354.168	[M-H2O-H]-	C18H26O7	3	1.70522e+06	1.94105e+06	1.34679e+06	1.15727e+06	1.21503e+06	1.16376e+06	3.64447e+06	6.12002e+06	5.25742e+06	4.01785e+06	5.29169e+06	4.25061e+06
		MW0115198	Pteroside Z	Benzene and substituted derivatives	Benzene and substituted derivatives	393.194	394.199	[M-H]-	C21H30O7	3	153152	77582.3	242635	219635	163560	276605	212601	205631	236046	254802	285855	129640
		MW0115322	Sucralose	Carbohydrates and Its metabolites	Sugars	395.006	396.015	[M-H]-	C12H19Cl3O8	3	439032	441791	629078	547534	552467	546076	589794	887027	651693	581098	610907	847517
		MW0115417	trichostatin A	Heterocyclic compounds	Heterocyclic compounds	325.151	302.163	[M+Na]+	C17H22N2O3	3	1.29506e+06	1.43568e+06	1.57812e+06	1.74406e+06	1.61384e+06	2.02662e+06	1.93048e+06	2.07175e+06	1.68394e+06	1.45181e+06	1.9728e+06	1.37833e+06
		MW0115457	Valproic acid glucuronide	Organic acid and Its derivatives	Organic acid and Its derivatives	343.132	320.147	[M+Na]+	C14H24O8	3	636151	728423	726091	614761	648372	704927	808857	937012	736685	972954	1.007e+06	599170
		MW0115756	(+)-Blebbistatin	Heterocyclic compounds	Heterocyclic compounds	292.119	292.121	[M+]+	C18H16N2O2	3	2.48259e+06	2.76157e+06	2.38903e+06	2.50287e+06	2.67075e+06	2.35518e+06	2.27555e+06	2.93446e+06	3.25338e+06	3.22516e+06	3.93601e+06	3.32704e+06
		MW0115763	trans-4-Methylene-2-octyl-5-oxotetrahydrofuran-3-carboxylic acid	Heterocyclic compounds	Heterocyclic compounds	253.145	254.152	[M-H]-	C14H22O4	3	272001	257754	234798	240571	235939	257442	262199	315640	301967	276666	283539	247015
		MW0115773	(1-(5-Fluoropentyl)-3-(naphthalen-1-oyl)-6-nitroindole)	Heterocyclic compounds	Indole and Its derivatives	405.162	404.154	[M+H]+	C24H21FN2O3	3	6.78331e+06	6.49294e+06	7.8769e+06	7.20133e+06	8.41006e+06	8.98617e+06	7.61005e+06	8.25989e+06	8.28003e+06	7.40756e+06	1.01348e+07	7.42642e+06
		MW0115946	(5-amino-1H-1,2,4-triazol-3-yl)methanol	Heterocyclic compounds	Heterocyclic compounds	227.104	114.054	[2M-H]-	C3H6N4O	3	3.62749e+06	3.97603e+06	3.56479e+06	2.66543e+06	2.91192e+06	3.39305e+06	3.16908e+06	3.14971e+06	3.78039e+06	2.26241e+06	3.51425e+06	2.19258e+06
		MW0115984	Pinolidoxin	Aldehyde,Ketones,Esters	Esters	338.172	338.173	[M+]+	C18H26O6	3	1.16324e+06	925387	574315	1.14038e+06	754240	787017	1.37998e+06	1.28337e+06	1.39218e+06	936761	1.33849e+06	943522
		MW0116054	2-[[9-(1-Methylethyl)-6-[(phenylmethyl)amino]-9H-purin-2-yl]amino]-1-butanol	Heterocyclic compounds	Heterocyclic compounds	355.224	354.217	[M+H]+	C19H26N6O	3	1.32164e+06	1.7141e+06	1.94267e+06	1.93501e+06	2.11781e+06	2.20326e+06	1.94314e+06	2.55445e+06	2.05866e+06	2.10344e+06	2.70372e+06	2.12072e+06
		MW0116159	AM2201 N-(3-fluoropentyl) isomer	Aldehyde,Ketones,Esters	Ketones	360.176	359.169	[M+H]+	C24H22FNO	3	1.2812e+06	1.47158e+06	1.21234e+06	1.08819e+06	1.15987e+06	1.14979e+06	1.4802e+06	1.51859e+06	1.6822e+06	1.47992e+06	1.39885e+06	1.40592e+06
		MW0116480	Gabazine	Heterocyclic compounds	Heterocyclic compounds	356.12	287.127	[M+Na+HCOOH]+	C15H17N3O3	3	1.48596e+06	1.88512e+06	2.93204e+06	1.51463e+06	1.68514e+06	2.81614e+06	1.41759e+06	2.52104e+06	2.70021e+06	1.0587e+06	1.49373e+06	2.01319e+06
		MW0116759	N-[(3R)-2,3-Dihydro-1-methyl-2-oxo-5-phenyl-1H-1,4-benzodiazepin-3-yl]-N'-(3-methylphenyl)urea	Benzene and substituted derivatives	Benzene and substituted derivatives	399.184	398.174	[M+H]+	C24H22N4O2	3	8.85426e+06	8.70279e+06	7.29588e+06	6.00158e+06	6.71384e+06	7.38989e+06	8.06154e+06	9.70132e+06	1.10675e+07	8.64592e+06	1.02878e+07	7.79735e+06
		MW0116804	10-Acetyl-3,7-dihydroxyphenoxazine	Heterocyclic compounds	Heterocyclic compounds	258.079	257.069	[M+H]+	C14H11NO4	3	611566	552975	620475	602791	568387	733257	622004	843757	479942	656815	657773	677637
		MW0116980	Veliparib	Alcohol and amines	Amines	243.124	244.132	[M-H]-	C13H16N4O	3	161666	190583	176270	136279	146568	135486	127457	178572	172067	205634	249372	180120
		MW0117028	6-Chloro-5-methyl-1-((2-(2-methylpyrid-3-yloxy)pyrid-5-yl)carbamoyl)indoline	Alcohol and amines	Amines	377.116	394.12	[M+H-H2O]+	C21H19ClN4O2	3	1.01245e+06	1.17994e+06	855927	634707	704372	679289	946220	1.25164e+06	1.20054e+06	787546	858084	769210
		MW0117030	JWH 018 N-pentanoic acid metabolite	Organic acid and Its derivatives	Organic acid and Its derivatives	372.16	371.152	[M+H]+	C24H21NO3	3	174381	169077	172007	164696	177318	176803	203019	212794	194052	193706	225653	170326
		MW0117097	NCGC00380642-01_C26H34O7_1,1,5a,7a,9,11b-Hexamethyl-7-methylene-3,8,11-trioxo-3,5a,5b,6,7,7a,8,9,11,11a,11b,12,13,13a-tetradecahydro-1H-isochromeno[7,8-g][2]benzoxepin-12-yl acetate	Heterocyclic compounds	Heterocyclic compounds	391.135	458.23	[M-H]-	C26H34O7	3	1.58295e+06	1.9801e+06	1.9185e+06	1.82851e+06	1.95058e+06	2.08998e+06	2.14721e+06	2.63337e+06	2.0585e+06	2.65599e+06	2.86936e+06	2.64785e+06
		MW0117142	1-Hydroxy-3,6,7-trimethoxy-2-(2-hydroxy-3-methyl-3-butenyl)-8-(3-methyl-2-butenyl)-xanthone	Flavonoids	Xanthone	453.195	454.199	[M-H]-	C26H30O7	3	84915.6	112407	78257.1	82722.9	83043.5	109834	144856	149132	115699	89082.7	132865	87577.2
		MW0117144	1-Hydroxy-3,6,7-trimethoxy-2-(3-methyl-2-butenyl)-8-(3-hydroxy-3-methyl-1E-butenyl)-xanthone	Flavonoids	Xanthone	453.194	454.199	[M-H]-	C26H30O7	3	73717.9	156979	31002.3	799385	93713.8	37994.4	55817.1	69543.5	51784.9	23357	51267.8	23525.4
		MW0117281	N-phenyl-4-(quinolin-3-ylmethyl)piperidine-1-carboxamide	Alcohol and amines	Amines	344.182	345.184	[M-H]-	C22H23N3O	3	24358	31507.7	15548.2	218307	67904.7	34977.2	30255.7	14170	14864.1	4053.73	8938.5	2968.84
		MW0117723	2-(N-Morpholino)ethanesulfonic acid	Organic acid and Its derivatives	Sulfonic acids	254.07	195.057	[M+CH3COO]-	C6H13NO4S	3	2.7154e+06	3.08026e+06	2.71004e+06	2.71901e+06	3.07332e+06	2.54936e+06	2.8679e+06	2.714e+06	3.35422e+06	2.99689e+06	2.62049e+06	2.96249e+06
		MW0117754	2,2,6,6-Tetramethyl-4-piperidinone	Heterocyclic compounds	Heterocyclic compounds	224.128	155.131	[M+Na+HCOOH]+	C9H17NO	1b	1.69946e+06	3.29416e+06	5.44533e+06	5.08929e+06	5.74879e+06	4.80382e+06	1.12019e+07	1.34497e+07	1.45545e+07	1.44802e+07	1.89178e+07	1.37313e+07
		MW0117938	2,4-Di-tert-butyl-6-(5-chloro-2H-benzotriazol-2-yl)phenol	Benzene and substituted derivatives	Benzene and substituted derivatives	356.154	357.161	[M-H]-	C20H24ClN3O	2	1.46832e+06	2.03272e+06	2.64635e+06	2.48645e+06	3.03324e+06	2.95906e+06	1.62203e+06	1.89407e+06	1.68241e+06	2.63487e+06	3.01137e+06	2.55181e+06
		MW0118056	Benzoic acid, 2-[3,6-bis(acetyloxy)-2,7-dichloro-9H-xanthen-9-yl]-	Aldehyde,Ketones,Esters	Esters	469.033	486.027	[M+H-H2O]+	C24H16Cl2O7	3	40796.6	35616.3	66729.1	88521.9	93221.2	77084.9	34002.5	53342.7	33786.6	60210.3	104602	80751.8
		MW0118204	2-Amino-1-methyl-6-phenylimidazo[4,5-b]pyridine	Heterocyclic compounds	Pyridine and pyridine derivatives	223.101	224.106	[M-H]-	C13H12N4	3	2.10136e+06	2.44821e+06	1.86664e+06	1.88806e+06	1.70408e+06	1.64615e+06	2.28936e+06	2.82405e+06	3.23133e+06	2.51476e+06	2.8501e+06	2.49509e+06
		MW0118288	2-amino-N-cyclopentyl-1-(3-methoxypropyl)-1H-pyrrolo[2,3-b]quinoxaline-3-carboxamide	Alcohol and amines	Amines	368.2	367.201	[M+H]+	C20H25N5O2	3	85287	97504.9	210914	226929	264416	114013	248243	296989	253971	236287	270300	228056
		MW0118561	2-Heptyl-4-hydroxyquinoline n-oxide	Heterocyclic compounds	Heterocyclic compounds	517.302	259.157	[2M-H]-	C16H21NO2	1b	580010	607379	599085	433688	408747	487919	683715	846839	753161	714193	927391	636621
		MW0118626	2H-1,4-Benzodiazepin-2-one, 1,3-dihydro-7-chloro-5-(2-fluorophenyl)-1-(2-hydroxyethyl)-	Heterocyclic compounds	Heterocyclic compounds	333.086	332.073	[M+H]+	C17H14ClFN2O2	3	115944	181808	103011	100920	120618	127939	84587	62269.4	56434.2	93047.2	78195.3	64325.6
		MW0118636	2-Hydroxyquinoline	Aldehyde,Ketones,Esters	Ketones	146.06	145.053	[M+H]+	C9H7NO	2	318956	382919	246189	193199	267686	305855	265027	194249	321325	162142	379928	103248
		MW0119095	3-(6-Amino-9h-purin-9-yl)propanoic acid	Organic acid and Its derivatives	Organic acid and Its derivatives	242.049	207.076	[M+Cl]-	C8H9N5O2	3	4.4426e+06	5.18524e+06	4.22972e+06	4.22159e+06	4.09979e+06	4.24652e+06	5.01529e+06	5.15832e+06	5.72621e+06	5.01171e+06	5.41775e+06	4.62871e+06
		MW0119205	Mdppp	Aldehyde,Ketones,Esters	Ketones	294.132	247.121	[M+HCOO+2H]+	C14H17NO3	3	527430	595559	610842	592989	619334	648060	750310	870947	782421	897550	964144	704247
		MW0119216	3,5,7-Trihydroxy-2-(1-hydroxy-3-methoxy-4-oxocyclohexyl)-6-methoxychromen-4-one	Aldehyde,Ketones,Esters	Ketones	365.081	366.095	[M-H]-	C17H18O9	3	125876	126947	120517	111940	116501	106291	99992.7	133440	109294	98085.2	118758	124186
		MW0119302	Benzamide, 3-[[[[[4-(aminocarbonyl)phenyl]amino]carbonyl]amino]methyl]-N-(1,2,3,4-tetrahydro-7-isoquinolinyl)-	Benzene and substituted derivatives	Benzene and substituted derivatives	442.19	443.196	[M-H]-	C25H25N5O3	3	553430	820665	636036	705938	674587	770420	1.13246e+06	1.44351e+06	951106	952376	1.29736e+06	889497
		MW0119308	3-[1-(3-Aminopropyl)-1H-indol-3-YL]-4-(1-methyl-1H-indol-3-YL)-1H-pyrrole-2,5-dione	Aldehyde,Ketones,Esters	Ketones	397.167	398.174	[M-H]-	C24H22N4O2	3	1.62631e+06	1.62196e+06	520017	482967	599623	541660	1.35639e+06	1.36679e+06	1.51933e+06	456392	602553	344693
		MW0119310	3-[1-[(4-Chlorophenyl)methyl]-5-fluoro-3-methyl-2-indolyl]-2,2-dimethylpropanoic acid	Organic acid and Its derivatives	Organic acid and Its derivatives	389.148	373.124	[M+NH4-2H]-	C21H21ClFNO2	3	172148	332010	215300	168261	248606	181163	76886.9	60515.5	101140	70836.2	112557	51941
		MW0119612	3-Hydroxy-3-methyloxindole	Heterocyclic compounds	Indole and Its derivatives	162.056	163.063	[M-H]-	C9H9NO2	3	165161	158610	153321	131801	152198	152580	145948	179471	168056	113549	212946	135908
		MW0119640	3-Indoleacetonitrile	Heterocyclic compounds	Indole and Its derivatives	330.173	156.069	[2M+NH4]+	C10H8N2	2	7.48661e+06	9.62531e+06	7.26244e+06	7.32017e+06	7733475	7.04246e+06	9.11683e+06	1.0125e+07	1.10818e+07	8.63429e+06	1.02093e+07	8.30195e+06
		MW0120009	4,4''-bis(N-feruloyl)serotonin	Tryptamines,Cholines,Pigments	Tryptamines	701.274	702.269	[M-H]-	C40H38N4O8	3	356127	249674	211080	261897	273521	301371	230370	156599	135329	189324	214522	138890
		MW0120097	Bay-41-8543	Heterocyclic compounds	Heterocyclic compounds	421.19	420.182	[M+H]+	C21H21FN8O	1b	884056	441085	835034	798800	867228	880409	687586	857727	908038	320949	672140	357841
		MW0120159	Bucharaine	Aldehyde,Ketones,Esters	Ketones	330.167	331.178	[M-H]-	C19H25NO4	3	581191	945936	789736	675332	527989	982245	1.582e+06	1.97603e+06	2.26604e+06	1.83847e+06	3.18023e+06	1.83263e+06
		MW0120515	4-Hydroxy-3-(16-methylheptadecyl)-2H-pyran-2-one	Aldehyde,Ketones,Esters	Ketones	423.31	364.298	[M+CH3COO]-	C23H40O3	3	968501	862069	858622	802553	848537	733144	606271	701051	715853	444741	694532	657291
		MW0120541	4-Hydroxybenzo[h]quinoline-3-carboxylic acid	Organic acid and Its derivatives	Organic acid and Its derivatives	276.009	239.058	[M+K-2H]-	C14H9NO3	3	29265	17242.9	60315.8	30157.1	35166.4	30853.8	34813.2	39131.2	38333.1	25551	37940.2	18891.2
		MW0120565	4-Hydroxy Triamterene	Benzene and substituted derivatives	Benzene and substituted derivatives	268.086	269.103	[M-H]-	C12H11N7O	3	542631	949876	448123	440669	475948	509147	816966	982640	813734	874627	989094	803430
		MW0120648	4-oxo-1H-1,10-phenanthroline-3-carboxylic acid	Organic acid and Its derivatives	Organic acid and Its derivatives	275.024	240.053	[M+Cl]-	C13H8N2O3	3	27362.5	55270.4	130725	99059.2	75987	96462.1	474405	661668	562802	846751	881841	686546
		MW0120713	4-Quinolone-3-Carboxamide Furan CB2 Agonist	Alcohol and amines	Amines	511.256	488.268	[M+Na]+	C30H36N2O4	3	1.059e+06	1.21884e+06	1.0844e+06	1.1998e+06	1.20759e+06	1.35571e+06	1.57027e+06	1.7933e+06	1.3674e+06	1.71148e+06	1.81622e+06	1.31396e+06
		MW0120733	Anabasamine	Heterocyclic compounds	Heterocyclic compounds	254.161	253.158	[M+H]+	C16H19N3	3	1.26002e+06	1.12669e+06	961046	947338	994419	1.03308e+06	1.02125e+06	972865	1.05611e+06	714193	988626	711466
		MW0120777	4-Methyl-5-thiazoleethanol	Alcohol and amines	Alcohols	144.048	143.04	[M+H]+	C6H9NOS	2	8.32817e+07	9.1474e+07	7.10254e+07	6.44453e+07	6.98363e+07	7.15854e+07	8.11446e+07	9.87456e+07	8.87202e+07	6.50369e+07	8.92692e+07	6.70782e+07
		MW0121060	5-{[tert-Butyl(dimethyl)silyl]oxy}-2-oxohexahydro-2H-cyclopenta[b]furan-4-carbaldehyde	Heterocyclic compounds	Heterocyclic compounds	285.155	284.144	[M+H]+	C14H24O4Si	3	1.45894e+06	1.43858e+06	1.44252e+06	1.35407e+06	1.63699e+06	501704	1.25406e+06	1.41289e+06	1.40446e+06	1.60469e+06	1.6491e+06	497157
		MW0121486	5-Fluoro-N-(2-(4-(2-Oxo-2,3-dihydro-1H-benzo[d]imidazol-1-yl)piperidin-1-yl)ethyl)-1H-indole-2-carboxamide	Heterocyclic compounds	Indole and Its derivatives	480.206	421.191	[M+CH3COO]-	C23H24FN5O2	3	8.94628e+06	8.92782e+06	7.13999e+06	7.41549e+06	6.57174e+06	7.95731e+06	1.04681e+07	1.36722e+07	9.20108e+06	1.44551e+07	1.30687e+07	8.04435e+06
		MW0121495	Folinic acid	Heterocyclic compounds	Heterocyclic compounds	474.173	473.166	[M+H]+	C20H23N7O7	3	1.22986e+07	1.43504e+07	1.05917e+07	1.10534e+07	1.46445e+07	1.62577e+07	1.70465e+07	1.98507e+07	1.64075e+07	4.54457e+06	9.55785e+06	3.67486e+06
		MW0121539	5-Hydroxyisourate	Heterocyclic compounds	Heterocyclic compounds	268.996	184.023	[M+K+HCOOH]+	C5H4N4O4	3	6.44133e+07	6.98941e+07	5.94529e+07	4.63919e+07	5.93019e+07	6.11264e+07	1.01702e+08	7.37942e+07	1.1948e+08	1.00682e+08	7.34868e+07	5.43323e+07
		MW0121727	6-(2,6-Dichlorophenyl)-2-{[3-(hydroxymethyl)phenyl]amino}-8-methylpyrido[2,3-D]pyrimidin-7(8H)-one	Aldehyde,Ketones,Esters	Ketones	425.053	426.065	[M-H]-	C21H16Cl2N4O2	3	9.95836e+06	7.53075e+06	6.98379e+06	8.73932e+06	9.58054e+06	6.51055e+06	7.76891e+06	9.47835e+06	7.14221e+06	3.32998e+06	4.26171e+06	7.02678e+06
		MW0121803	6,6'-(1,2-phenylene)bis(1,3,5-triazine-2,4-diamine)	Benzene and substituted derivatives	Benzene and substituted derivatives	295.123	296.125	[M-H]-	C12H12N10	3	375242	579902	417234	523036	451102	581673	546017	580472	792606	451840	700242	363466
		MW0122088	6-Chloro-7-{[2-(morpholin-4-yl)ethyl]amino}quinoline-5,8-dione	Aldehyde,Ketones,Esters	Ketones	320.077	321.088	[M-H]-	C15H16ClN3O3	3	156469	143422	408509	391472	410010	516557	245807	498934	222791	643917	783060	763333
		MW0122402	Linagliptin Metabolite CD1790	Aldehyde,Ketones,Esters	Ketones	472.207	473.218	[M-H]-	C25H27N7O3	3	52803.3	54052	53951.5	52510	57400.1	47625	66676.4	67153.5	71338.2	60675.4	69830.5	52611.3
		MW0122603	8-Cyclopentyl-1,3-dimethylxanthine	Heterocyclic compounds	Heterocyclic compounds	247.118	248.127	[M-H]-	C12H16N4O2	3	258434	243003	173119	202675	266180	267912	164433	132593	168763	123612	193007	110709
		MW0122632	7H-Purin-8-ol	Nucleotide and Its metabolites	Nucleotide and Its metabolites	137.045	136.039	[M+H]+	C5H4N4O	3	410529	516206	292155	282868	289298	296164	424628	567856	501059	338167	408516	340182
		MW0122707	9-Hydroxycalabaxanthone	Flavonoids	Xanthone	443.125	408.157	[M+Cl]-	C24H24O6	3	7.04708e+06	8.15417e+06	3.60652e+06	3.44335e+06	1.55429e+06	1.46183e+06	4.54149e+06	4.80373e+06	1.0535e+07	1.08447e+07	1.22013e+07	7.38589e+06
		MW0122812	AM2201 6-hydroxyindole metabolite	Heterocyclic compounds	Indole and Its derivatives	374.156	375.163	[M-H]-	C24H22FNO2	3	673783	940150	946646	761503	1.67921e+06	631915	186324	83620.4	270780	195539	581881	598167
		MW0122850	Ampicillin	Heterocyclic compounds	Heterocyclic compounds	348.104	349.11	[M-H]-	C16H19N3O4S	3	4.73543e+06	5.73081e+06	4.02802e+06	3.49781e+06	3.80359e+06	4.33789e+06	5.32952e+06	7.07952e+06	6.95506e+06	4.21771e+06	6.01973e+06	4.1707e+06
		MW0122954	Atorvastatin	Heterocyclic compounds	Heterocyclic compounds	539.231	558.253	[M-H2O-H]-	C33H35FN2O5	3	1.29545e+06	1.37192e+06	1.40415e+06	1.4213e+06	1.49185e+06	1.18013e+06	1.64923e+06	1.71826e+06	1.79321e+06	1.71828e+06	1.77707e+06	1.76842e+06
		MW0123102	Bikoeniquinone A	Heterocyclic compounds	Indole and Its derivatives	419.133	420.147	[M-H]-	C27H20N2O3	3	4.37336e+06	2.6387e+06	2.8462e+06	1.61154e+06	1.41057e+06	1.50185e+06	2.0724e+06	914690	1.34078e+06	343184	412804	459285
		MW0123108	Bilirubin-glucuronoside	Organic acid and Its derivatives	Organic acid and Its derivatives	759.287	760.296	[M-H]-	C39H44N4O12	3	112776	123553	131050	137041	133230	123978	140221	165191	148529	152985	222844	167302
		MW0123109	Bindarit	Heterocyclic compounds	Heterocyclic compounds	325.151	324.147	[M+H]+	C19H20N2O3	3	91815.8	194091	146266	154502	125677	162446	214784	244700	159622	148950	223876	109167
		MW0123116	Biotin-XX-Hydrazide	Heterocyclic compounds	Heterocyclic compounds	483.277	484.283	[M-H]-	C22H40N6O4S	2	3.85962e+06	6.3351e+06	5.49125e+06	4.2781e+06	5.00575e+06	4.99847e+06	5.4911e+06	7.08284e+06	5.85301e+06	5.85198e+06	6.45695e+06	5.83538e+06
		MW0123137	Bismurrayafoline E	Heterocyclic compounds	Heterocyclic compounds	723.416	724.424	[M-H]-	C48H56N2O4	3	4797.79	6481.26	4554.04	8888.56	11192.9	6684.15	5447.1	6911.6	5525.39	6376.64	2866.95	3463.82
		MW0123157	Brimonidine	Heterocyclic compounds	Heterocyclic compounds	336.008	291.012	[M+HCOO]-	C11H10BrN5	3	9633.5	8060.23	11659.9	4168.57	13233	10345.7	13796.5	16566.9	9962.08	7936.69	7248.23	3832.36
		MW0123279	Celecoxib	Others	Medicine	381.075	381.076	[M-]-	C17H14F3N3O2S	3	1.38347e+06	1.42091e+06	1.59018e+06	1.42715e+06	1.72864e+06	1.86373e+06	1.58343e+06	1.70389e+06	1.47978e+06	1.57365e+06	1.85092e+06	1.61679e+06
		MW0123303	Chloridazon	Others	Medicine	220.028	221.036	[M-H]-	C10H8ClN3O	3	829559	1.16216e+06	1.00102e+06	961512	819039	1.09606e+06	1.76532e+06	2.36466e+06	1.72046e+06	1.37738e+06	1.42669e+06	1.40813e+06
		MW0123327	Cidofovir	Others	Medicine	559.131	279.062	[2M+H]+	C8H14N3O6P	3	507644	565489	1.48843e+06	1.58442e+06	1.52318e+06	1.88052e+06	473007	621546	581455	1.26796e+06	1.68696e+06	1.27081e+06
		MW0123377	Citrinin	Heterocyclic compounds	Heterocyclic compounds	302.082	250.084	[M+Cl+NH3]-	C13H14O5	3	13474.3	31441.2	21339.6	28291.4	9421.4	31807.6	18337.9	35048.1	14221.6	24112.2	21858.7	22255.1
		MW0123403	Clozapine N-oxide	Heterocyclic compounds	Heterocyclic compounds	341.115	342.125	[M-H]-	C18H19ClN4O	3	6.70935e+06	7.51271e+06	7.05388e+06	5.76207e+06	7.32414e+06	6.48963e+06	5.48184e+06	6.46092e+06	7.58581e+06	4.05066e+06	6.74739e+06	4.55299e+06
		MW0123463	Cycloheximide	Alcohol and amines	Amines	318.11	281.163	[M+K-2H]-	C15H23NO4	3	267611	297031	248390	273794	298233	268259	312289	405532	325425	344820	345678	387964
		MW0123489	Danofloxacin	Heterocyclic compounds	Heterocyclic compounds	356.146	357.149	[M-H]-	C19H20FN3O3	3	1.27342e+06	959069	605978	562907	582174	730945	1.14608e+06	716922	1.02783e+06	698505	1.17554e+06	804692
		MW0123491	Dantrolene	Heterocyclic compounds	Heterocyclic compounds	313.056	314.065	[M-H]-	C14H10N4O5	3	469151	543881	444899	429514	467832	482720	608157	798769	692830	592465	711487	546791
		MW0123570	Desmethylazelastine	Heterocyclic compounds	Heterocyclic compounds	426.163	367.145	[M+CH3COO]-	C21H22ClN3O	3	204877	205563	223808	175392	188566	248343	194371	201862	229579	154980	230858	142132
		MW0123608	Dibenzepin	Benzene and substituted derivatives	Benzene and substituted derivatives	296.171	295.168	[M+H]+	C18H21N3O	3	266679	381663	421319	256381	278573	330963	389697	426977	375055	246870	451777	350178
		MW0123630	diethyl 2,6-dimethyl-4-oxo-4h-pyran-3,5-dicarboxylate	Heterocyclic compounds	Heterocyclic compounds	267.091	268.095	[M-H]-	C13H16O6	3	82089.6	120859	2.51191e+06	2.64229e+06	2.80941e+06	3.1282e+06	103426	122515	115241	1.81693e+06	2.30848e+06	1.95891e+06
		MW0123724	Diosmetin	Flavonoids	Flavonoid	299.055	300.063	[M-H]-	C16H12O6	2	285569	315204	296421	305974	319683	308701	348221	314004	345625	340717	273205	340156
		MW0123752	Donepezil	Aldehyde,Ketones,Esters	Ketones	380.225	379.215	[M+H]+	C24H29NO3	3	1.7578e+06	1.12837e+06	941423	738631	1.58457e+06	1.2011e+06	1.2112e+06	970055	1.37923e+06	725142	1.36918e+06	628279
		MW0123807	Eicosapentaenoyl Serotonin	Tryptamines,Cholines,Pigments	Tryptamines	519.317	460.309	[M+CH3COO]-	C30H40N2O2	1b	26273.5	30300.6	163827	195187	172478	281115	216448	149045	216396	164492	262946	103745
		MW0123812	Ellipticine	Heterocyclic compounds	Heterocyclic compounds	245.114	246.116	[M-H]-	C17H14N2	3	16623.6	11236.2	28240.7	17280.9	52781.1	25914.4	163554	149499	137667	112407	156681	138875
		MW0123815	2-[(6,7-dimethoxyisoquinolin-1-yl)methyl]-3-ethyl-9,10-dimethoxy-2,3,4,6,7,11b-hexahydro-1H-benzo[a]quinolizine	Heterocyclic compounds	Heterocyclic compounds	475.255	476.268	[M-H]-	C29H36N2O4	3	2.67836e+06	2.29664e+06	1.71102e+06	1.64905e+06	1.92211e+06	2.01719e+06	1.68966e+06	1.33183e+06	5.05671e+06	908748	1.15932e+06	862624
		MW0124088	Isoevodiamine	Heterocyclic compounds	Heterocyclic compounds	302.136	303.137	[M-H]-	C19H17N3O	3	363950	327631	300047	284502	309327	347742	242306	226847	283800	207390	336530	177379
		MW0124099	Febuxostat	Others	Medicine	351.054	316.088	[M+Cl]-	C16H16N2O3S	3	1.25512e+06	981917	1.30969e+06	1.08016e+06	1.27769e+06	1.27375e+06	872100	1.07197e+06	1.15943e+06	797867	1.23575e+06	850105
		MW0124123	Flibanserin	Others	Medicine	389.162	390.167	[M-H]-	C20H21F3N4O	2	1.03395e+06	1.42159e+06	1.28775e+06	1.32651e+06	1.47237e+06	1.47538e+06	1.74457e+06	1.75538e+06	1.44046e+06	1.6174e+06	1.74241e+06	1.11274e+06
		MW0124131	Flumequine	Heterocyclic compounds	Heterocyclic compounds	320.093	261.08	[M+CH3COO]-	C14H12FNO3	3	130631	150607	144746	128609	177159	155979	182521	224964	179527	145269	223332	166180
		MW0124152	(6E)-7-[3-(4-fluorophenyl)-1-(propan-2-yl)-1H-indol-2-yl]-3,5-dihydroxyhept-6-enoic acid	Heterocyclic compounds	Heterocyclic compounds	394.18	411.185	[M+H-H2O]+	C24H26FNO4	2	1.74151e+06	1.79496e+06	1.35145e+06	1.10279e+06	1.3422e+06	1.27289e+06	1.60236e+06	2.04726e+06	2.15493e+06	1.3029e+06	1.77054e+06	1.25057e+06
		MW0124225	Garcinone C	Aldehyde,Ketones,Esters	Ketones	413.16	414.168	[M-H]-	C23H26O7	3	158809	188240	264334	246438	221631	223304	301961	317608	341609	528770	695575	451040
		MW0124230	Gefitinib	Heterocyclic compounds	Heterocyclic compounds	445.134	446.152	[M-H]-	C22H24ClFN4O3	3	267555	332318	349407	254260	284515	300360	299789	414880	373179	260847	393830	282195
		MW0124256	Glycitein	Flavonoids	Isoflavones	283.06	284.068	[M-H]-	C16H12O5	3	670081	841474	565782	541026	552509	608213
		MW0124314	Himbacine	Heterocyclic compounds	Heterocyclic compounds	363.299	345.267	[M+NH4]+	C22H35NO2	3	3.85206e+06	2.38079e+06	2.46796e+06	3.23739e+06	6.08571e+06	2.86214e+06	5.07698e+06	1.9346e+06	2.27842e+06	1.75798e+06	2.71489e+06	1.98407e+06
		MW0124373	Imazaquin	Heterocyclic compounds	Heterocyclic compounds	312.134	311.127	[M+H]+	C17H17N3O3	3	1.1486e+06	1.04726e+06	1.66252e+06	1.33268e+06	1.51342e+06	1.49855e+06	1.62011e+06	2.17469e+06	1.63027e+06	1.89209e+06	2.16278e+06	1.77581e+06
		MW0124399	Butopyronoxyl	Heterocyclic compounds	Heterocyclic compounds	265.085	226.121	[M+K]+	C12H18O4	3	726479	789107	783618	679938	888857	783445	766388	896098	826901	720815	939272	572899
		MW0124447	Isatin	Heterocyclic compounds	Indole and Its derivatives	206.045	147.032	[M+CH3COO]-	C8H5NO2	3	333474	344728	302582	242810	244689	286700	467228	361572	376440	398869	357786	413854
		MW0124507	Roquefortine C	Heterocyclic compounds	Heterocyclic compounds	388.178	389.185	[M-H]-	C22H23N5O2	3	1.16319e+07	1.43448e+07	1.07315e+07	1.05165e+07	1.1069e+07	1.08193e+07	1.31799e+07	1.46582e+07	1.59044e+07	1.2843e+07	1.5187e+07	1.17274e+07
		MW0124538	JWH 007-d9	Heterocyclic compounds	Heterocyclic compounds	363.239	355.194	[M-H]-	C25H25NO	3	197049	132118	193067	200878	252318	231092	165150	220498	168170	146874	229842	177611
		MW0124554	JWH 018 N-(4,5-epoxypentyl) analog	Heterocyclic compounds	Heterocyclic compounds	374.157	355.157	[M+F]-	C24H21NO2	3	1.07043e+08	1.05843e+08	1.40366e+08	1.3234e+08	1.68505e+08	1.73716e+08	1.81992e+08	1.5621e+08	1.80409e+08	1.20599e+08	1.67926e+08	1.34663e+08
		MW0124558	JWH 018 N-pentanoic acid metabolite-d4	Organic acid and Its derivatives	Organic acid and Its derivatives	374.171	371.152	[M-H]-	C24H21NO3	3	6.55143e+06	7.63352e+06	4.92226e+06	5.41428e+06	6.16244e+06	5.89161e+06	6.06103e+06	7.07152e+06	8.34561e+06	4.81208e+06	8.47996e+06	5.20657e+06
		MW0124589	JWH 200 7-hydroxyindole metabolite	Heterocyclic compounds	Indole and Its derivatives	401.18	400.179	[M+H]+	C25H24N2O3	3	189345	204149	160018	186666	194084	183871	166424	233824	209454	197393	241680	200224
		MW0124614	Kahweol	Heterocyclic compounds	Heterocyclic compounds	315.197	314.188	[M+H]+	C20H26O3	3	540151	441072	310008	357245	439233	459299	584410	306825	273383	147235	123898	312225
		MW0124658	Lestaurtinib	Heterocyclic compounds	Heterocyclic compounds	438.137	439.153	[M-H]-	C26H21N3O4	3	772856	931757	960952	1.39242e+06	818336	1.28309e+06	3.21913e+06	1.30019e+06	877382	3.58017e+06	1.55213e+06	1.56159e+06
		MW0124667	Levofloxacin	Heterocyclic compounds	Heterocyclic compounds	360.141	361.144	[M-H]-	C18H20FN3O4	3	809023	969597	631302	442992	497369	507762	621815	601331	643450	348378	516376	391038
		MW0124671	Licofelone	Aldehyde,Ketones,Esters	Ketones	398.13	379.134	[M+F]-	C23H22ClNO2	3	3.38817e+06	3.65323e+06	3.85658e+06	2.98623e+06	3.22542e+06	3.49308e+06	4.50031e+06	5.17581e+06	4.97692e+06	2.91566e+06	4.61287e+06	2.91326e+06
		MW0124701	Lomefloxacin	Others	Medicine	350.13	351.139	[M-H]-	C17H19F2N3O3	3	48937.7	60022.4	43216.3	42483.5	55684.8	43380.5	43168.2	42122.3	43815.7	24487.2	46469.6	23614.1
		MW0124746	Malyngamide T	Alcohol and amines	Amines	468.25	467.244	[M+H]+	C25H38ClNO5	3	137679	85095.7	92690.9	96209.4	73515.8	108335	166922	307574	214899	55001.1	90271	88297.2
		MW0124758	Marbofloxacin	Others	Medicine	361.129	362.139	[M-H]-	C17H19FN4O4	3	1.24348e+07	1.43627e+07	9.22291e+06	7.26428e+06	9.37485e+06	9.20008e+06	1.22127e+07	1.53655e+07	1.53222e+07	6.42159e+06	1.20781e+07	6.21196e+06
		MW0124960	AM2201 7-hydroxyindole metabolite	Aldehyde,Ketones,Esters	Ketones	374.163	375.163	[M-H]-	C24H22FNO2	3	363686	428124	345821	345295	440244	409156	391200	549963	482256	480608	511955	468282
		MW0125172	Metyrapol	Heterocyclic compounds	Heterocyclic compounds	227.129	228.126	[M-H]-	C14H16N2O	3	281861	105922	116700	94160.8	108002	108417	135098	218266	101466	75331.3	266517	78873.5
		MW0125244	Mycophenolate mofetil	Aldehyde,Ketones,Esters	Esters	434.213	433.21	[M+H]+	C23H31NO7	3	134428	152869	112213	124951	117551	108448	130673	146675	176348	158302	172614	160587
		MW0125286	BIX 01294 Trihydrochloride	Benzene and substituted derivatives	Benzene and substituted derivatives	491.312	600.233	[M+H]+	C28H41Cl3N6O2	3	1.45335e+06	1.5016e+06	538737	323045	503735	895215	1.84011e+06	1.79537e+06	1.93332e+06	454442	997230	232131
		MW0125457	N-(Adamantan-1-yl)-1-(5-fluoropentyl)-1H-indole-3-carboxamide	Heterocyclic compounds	Indole and Its derivatives	381.228	382.242	[M-H]-	C24H31FN2O	3	2.87908e+06	3.50949e+06	4.87479e+06	4.56676e+06	6.26841e+06	5.75337e+06	2.7853e+06	3.52226e+06	3.22711e+06	3.97938e+06	5.86486e+06	3.67756e+06
		MW0125489	N,N,N',N'-Tetrakis(2-pyridylmethyl)ethylenediamine	Heterocyclic compounds	Heterocyclic compounds	425.239	424.238	[M+H]+	C26H28N6	3	577302	848337	967065	878997	890849	977109	1.13469e+06	1.71391e+06	905285	1.20419e+06	1.12361e+06	1.31679e+06
		MW0125631	Nalidixic acid	Organic acid and Its derivatives	Organic acid and Its derivatives	279.098	232.085	[M+HCOO+2H]+	C12H12N2O3	3	527881	706778	610449	464565	534535	612546	881050	1.05314e+06	1.03381e+06	568889	821755	612622
		MW0125753	Neoacrimarine E	Alcohol and amines	Amines	612.217	613.231	[M-H]-	C35H35NO9	3	3.36426e+06	3.90898e+06	3.07204e+06	2.84577e+06	2.77288e+06	3.06842e+06	3.14201e+06	3.37839e+06	3.29338e+06	2.81234e+06	3.58602e+06	2.70119e+06
		MW0125759	Neoacrimarine K	Alcohol and amines	Amines	558.177	559.184	[M-H]-	C31H29NO9	3	23632.8	34539.6	51666.3	43411	54204.2	40124.9	55443.6	72229.5	84798.8	78903.1	97431	76696.8
		MW0125788	Nialamide	Alcohol and amines	Amines	298.141	298.143	[M+]+	C16H18N4O2	3	131389	126575	81236.1	44833	55019.7	64936.5	78464.2	78146.9	93276.4	44041.5	72103.4	40906.2
		MW0125790	Nicardipine	Heterocyclic compounds	Heterocyclic compounds	478.2	479.206	[M-H]-	C26H29N3O6	3	2.13997e+06	2.36494e+06	1.74555e+06	1.81489e+06	1.90105e+06	1.64555e+06	1.37945e+06	1.53317e+06	1.78289e+06	1.25601e+06	1.62483e+06	1.34224e+06
		MW0125798	Nicotine 1-N-oxide	Heterocyclic compounds	Heterocyclic compounds	177.105	178.111	[M-H]-	C10H14N2O	3	284252	312369	269678	225506	284006	340507	251958	372003	346910	234173	370470	244281
		MW0125802	Nifenazone	Aldehyde,Ketones,Esters	Ketones	309.131	308.127	[M+H]+	C17H16N4O2	3	625826	773317	96451.2	122217	116751	91107.6	237774	255228	256900	103498	102676	84422.5
		MW0125830	Nitrendipine	Heterocyclic compounds	Heterocyclic compounds	376.151	360.132	[M+NH4-2H]-	C18H20N2O6	3	188959	160144	275494	180381	247514	260042	275964	498124	309194	323277	448457	438723
		MW0125891	Normeperidine	Heterocyclic compounds	Heterocyclic compounds	280.155	233.142	[M+HCOO+2H]+	C14H19NO2	3	1.09655e+06	1.13782e+06	1.09257e+06	1.04123e+06	1.00313e+06	1.11687e+06	829201	957339	1.01455e+06	881738	1.2413e+06	941224
		MW0125898	Norsalsolinol	Heterocyclic compounds	Heterocyclic compounds	329.149	165.079	[2M-H]-	C9H11NO2	3	240767	494347	493841	414312	468566	377109	237407	292194	269024	423949	379990	366824
		MW0125958	Ofloxacin	Others	Medicine	360.141	361.144	[M-H]-	C18H20FN3O4	3	96461.2	157916	127022	122475	134543	156798	162132	154299	187743	128112	181526	140232
		MW0125975	Olopatadine	Benzene and substituted derivatives	Benzene and substituted derivatives	336.156	337.168	[M-H]-	C21H23NO3	3	506584	600042	479254	394474	491307	426040	569564	762705	750782	528253	712120	542438
		MW0126051	2-Hydroxyethanesulfonic acid;6-methyl-7-nitro-5-(piperidin-1-ylmethyl)-1,4-dihydroquinoxaline-2,3-dione	Heterocyclic compounds	Heterocyclic compounds	317.135	444.131	[M-H]-	C17H24N4O8S	3	822031	904528	1.02729e+06	1.12216e+06	1.15018e+06	1.21358e+06	917571	1.2944e+06	1.05607e+06	1.23442e+06	1.26831e+06	1.11474e+06
		MW0126054	Pefloxacin N-oxide	Others	Medicine	348.145	349.144	[M-H]-	C17H20FN3O4	3	84292.5	149651	98545.5	72813.9	85480.3	92579.1	510869	507331	659711	337114	602092	478244
		MW0126060	Penciclovir	Heterocyclic compounds	Heterocyclic compounds	505.226	253.117	[2M-H]-	C10H15N5O3	3	713894	691609	766925	636000	678587	592526	1.38513e+06	2.13194e+06	875403	1.65836e+06	2.11803e+06	628112
		MW0126091	Phenazine-1,6-dicarboxylic acid	Organic acid and Its derivatives	Organic acid and Its derivatives	303.019	268.048	[M+Cl]-	C14H8N2O4	3	133378	111628	126026	101490	122548	88034	97556.5	96843	142504	46921.8	83019.8	35015.4
		MW0126149	Pipemidic acid	Organic acid and Its derivatives	Organic acid and Its derivatives	605.262	303.133	[2M-H]-	C14H17N5O3	3	1.66181e+07	2.02447e+07	1.85318e+07	1.69084e+07	1.69846e+07	1.92616e+07	2.65864e+07	3.52514e+07	2.94995e+07	2.74865e+07	3.19202e+07	2.49354e+07
		MW0126169	Pipernonaline	Heterocyclic compounds	Heterocyclic compounds	340.188	341.199	[M-H]-	C21H27NO3	3	363619	268854	240848	171136	283403	258137	347524	374789	349932	177517	306758	191134
		MW0126185	Pirenzepine	Heterocyclic compounds	Heterocyclic compounds	386.138	351.17	[M+Cl]-	C19H21N5O2	3	2.07002e+06	2.15139e+06	2.25523e+06	2.11078e+06	2.25421e+06	2.2111e+06	2.44482e+06	3.23011e+06	2.62373e+06	2.626e+06	2.94793e+06	2.74085e+06
		MW0126192	Livalo	Others	Medicine	473.167	420.161	[M+Cl+NH3]-	C25H23FNO4-	3	27792.3	63778.3	34631.5	22296.4	25313.3	31410	82203.5	101529	90791.5	73310.1	101515	70509.6
		MW0126223	Praziquantel	Heterocyclic compounds	Heterocyclic compounds	335.171	312.184	[M+Na]+	C19H24N2O2	3	933681	898456	1.03038e+06	846319	917853	988265	831815	983255	969505	795859	1.076e+06	737297
		MW0126236	Procymidone	Aldehyde,Ketones,Esters	Ketones	282.008	283.017	[M-H]-	C13H11Cl2NO2	3	801694	846010	637336	504938	690039	738169	707050	817820	789804	539727	948653	553684
		MW0126247	Propantheline	Heterocyclic compounds	Heterocyclic compounds	368.219	368.223	[M+H]+	C23H30NO3+	3	552773	603220	896617	696790	830895	1.13726e+06	711069	817777	715224	768576	1.11495e+06	717125
		MW0126349	7-nitro-10-octyl-3-phenyl-pyrimido[4,5-b]quinoline-2,4(3H,10H)-dione	Aldehyde,Ketones,Esters	Ketones	447.207	446.195	[M+H]+	C25H26N4O4	3	773644	581517	900213	810318	945421	1.08186e+06	911998	1.15294e+06	1.02547e+06	1.05311e+06	1.34181e+06	1.09979e+06
		MW0126365	Quetiapine	Benzene and substituted derivatives	Benzene and substituted derivatives	382.162	383.167	[M-H]-	C21H25N3O2S	3	2.57635e+06	2.88766e+06	2.24819e+06	1.09977e+06	1.79425e+06	1.73562e+06	1.57255e+06	1.55211e+06	1.64338e+06	816360	1.38427e+06	711055
		MW0126419	Ramosetron	Benzene and substituted derivatives	Benzene and substituted derivatives	559.283	279.137	[2M+H]+	C17H17N3O	3	760485	700711	820817	730535	755282	1.02693e+06	861703	1.17384e+06	934012	1.10246e+06	990886	930849
		MW0126425	Reduced haloperidol	Heterocyclic compounds	Heterocyclic compounds	360.155	377.156	[M+H-H2O]+	C21H25ClFNO2	3							1.47645e+06	1.65913e+06	1.79282e+06	469096	1.15394e+06	606765
		MW0126431	Resorcinolnaphthalein	Heterocyclic compounds	Heterocyclic compounds	381.077	382.084	[M-H]-	C24H14O5	3	4.34102e+06	5.70823e+06	4.02421e+06	3.64098e+06	3.86163e+06	4.21168e+06	4.08078e+06	4.83581e+06	4.99106e+06	3.62487e+06	4.58577e+06	4.19774e+06
		MW0126439	Reversine	Heterocyclic compounds	Heterocyclic compounds	392.217	393.228	[M-H]-	C21H27N7O	3	856594	1.11984e+06	1.06993e+06	907026	837448	1.16994e+06	1.67794e+06	2.41112e+06	1.69839e+06	1.29562e+06	1.47348e+06	1.42601e+06
		MW0126484	Rucaparib	Heterocyclic compounds	Heterocyclic compounds	647.286	323.143	[2M+H]+	C19H18FN3O	3	196773	152866	145761	69773.9	106266	129566	141601	106768	93625.1	50289.7	71975.3	82625.3
		MW0126485	Rufloxacin	Flavonoids	Flavonoid	398.075	363.105	[M+Cl]-	C17H18FN3O3S	3	683002	795524	381821	317758	381801	491784	343641	452266	501120	249741	508188	347595
		MW0126537	Sempervirene	Heterocyclic compounds	Heterocyclic compounds	273.144	272.131	[M+H]+	C19H16N2	3	4.37529e+06	4.7886e+06	4.85859e+06	3.81774e+06	4.17584e+06	5.08505e+06	3.69815e+06	3.24875e+06	3.86581e+06	3.11619e+06	4.64943e+06	3.08836e+06
		MW0126591	N-[2-(5-Hydroxy-1H-indol-3-yl)ethyl]octadecanamide	Tryptamines,Cholines,Pigments	Tryptamines	443.358	442.356	[M+H]+	C28H46N2O2	3	1.01484e+06	990583	1.10452e+06	837378	931918	1.05938e+06	837189	1.18666e+06	1.00682e+06	1.16728e+06	1.3139e+06	1.01055e+06
		MW0126624	Tandutinib	Heterocyclic compounds	Heterocyclic compounds	561.319	562.327	[M-H]-	C31H42N6O4	3	472528	533015	624884	520043	523510	486688	584787	660970	543200	420865	596741	470232
		MW0126640	Temazepam	Heterocyclic compounds	Heterocyclic compounds	283.06	300.067	[M+H-H2O]+	C16H13ClN2O2	3	15734	22612.9	7692.46	8243.94	9504.69	10471.2	66637.3	76028.6	107511	59853.4	87173.4	55709.3
		MW0126644	Tenofovir	Heterocyclic compounds	Heterocyclic compounds	573.15	287.078	[2M-H]-	C9H14N5O4P	3	162273	256128	108141	118240	136547	128746	123956	132282	151942	78475.5	158940	70350.6
		MW0126737	Tetrahydropapaveroline	Heterocyclic compounds	Heterocyclic compounds	286.105	287.116	[M-H]-	C16H17NO4	3	1.66986e+06	1.77673e+06	947835	809437	884824	1.09126e+06	1.0767e+06	1.23226e+06	1.50713e+06	646656	1.29884e+06	605414
		MW0126791	Thioctic acid	Organic acid and Its derivatives	Organic acid and Its derivatives	411.076	206.044	[2M-H]-	C8H14O2S2	3	1.02002e+06	967045	1.14483e+06	978680	916808	862887	1.02344e+06	1.31372e+06	1.21488e+06	938850	1.08988e+06	894206
		MW0126824	Tofisopam	Heterocyclic compounds	Heterocyclic compounds	441.199	382.189	[M+CH3COO]-	C22H26N2O4	3	1.83976e+06	1.16057e+06	3.26612e+06	2.89092e+06	3.67834e+06	3.03005e+06	2.76349e+06	5.19142e+06	3.88939e+06	2.88358e+06	3.53936e+06	3.31026e+06
		MW0126872	Trietazine	Heterocyclic compounds	Heterocyclic compounds	288.12	229.109	[M+CH3COO]-	C9H16ClN5	3	2.54809e+06	4.05126e+06	1.54411e+06	1.41198e+06	1.37021e+06	1.40725e+06	2.22476e+06	2.84598e+06	3.49067e+06	2.24512e+06	3.57666e+06	2.34269e+06
		MW0126890	Troglitazone	Aldehyde,Ketones,Esters	Ketones	440.149	441.161	[M-H]-	C24H27NO5S	3	3.9857e+06	4.5014e+06	3.76803e+06	3.18546e+06	3.55958e+06	3.50749e+06	2.78146e+06	3.21053e+06	3.46778e+06	2.11332e+06	3.18636e+06	2.09111e+06
		MW0126947	Vidarabine	Nucleotide and Its metabolites	Nucleotide and Its metabolites	325.107	267.097	[M+CH3COO]-	C10H13N5O4	3	689118	726589	751865	645341	740249	755129	765603	1.0049e+06	920237	649910	1.02579e+06	763093
		MW0126956	Vomicine	Heterocyclic compounds	Heterocyclic compounds	379.163	380.174	[M-H]-	C22H24N2O4	3	165296	138310	145223	108272	120402	142888	440080	394885	500038	248517	289798	153614
		MW0127008	Ziprasidone	Aldehyde,Ketones,Esters	Ketones	411.097	412.112	[M-H]-	C21H21ClN4OS	3	69628.3	79726	84409.6	75527.4	101576	89549.1	82658.3	95624.4	101774	73437.9	108148	64074.3
		MW0127548	2-[(4-{2-[(4-Cyclohexylbutyl)(cyclohexylcarbamoyl)amino]ethyl}phenyl)sulfanyl]-2-methylpropanoic acid	Organic acid and Its derivatives	Organic acid and Its derivatives	501.321	502.323	[M-H]-	C29H46N2O3S	3	1.43839e+06	1.51446e+06	803466	661478	722358	648830	615029	721044	733303	225246	415467	201663
		MW0127597	6-Glucopyranosyl-(-)-epicatechin	Flavonoids	Flavonoid	451.147	452.132	[M-H]-	C21H24O11	3	418304	359952	527888	472987	840901	511691	474461	766510	610984	353561	485451	368799
		MW0127810	(1R,16Z,27Z,29Z)-1,18-dihydroxy-12-[1-(4-hydroxy-3-methoxycyclohexyl)propan-2-yl]-19,31-dimethoxy-15,17,21,23,30,36-hexamethyl-11,25,37-trioxa-4-azatetracyclo[31.3.1.0(2),(2)]heptatriaconta-16,27,29-triene-2,3,10,14,20-pentone	Others	Others	912.542	929.55	[M+H-H2O]+	C51H79NO14	3	1.06576e+06	1.06746e+06	864182	331426	890102	484063	1.07388e+06	706041	1.21033e+06	661755	501492	784160
		MW0128132	(3'alpha,5'alpha,9'xi,10'beta)-O-(3-Hydroxy-7-drimen-11-yl)umbelliferone	Aldehyde,Ketones,Esters	Ketones	383.228	382.214	[M+H]+	C24H30O4	3	97205.5	119210	111443	106956	123524	109370	101857	106195	112709	81961.7	132817	99895.6
		MW0128359	(R)-3',7-Dihydroxy-2',4'-dimethoxyisoflavan	Flavonoids	Flavonoid	301.104	302.115	[M-H]-	C17H18O5	3	1.34334e+06	1.59253e+06	547952	576522	575628	621292	561186	786873	567337	412433	626233	565061
		MW0128408	(Z)-7-Hexadecen-1,16-olide	Heterocyclic compounds	Heterocyclic compounds	251.201	252.209	[M-H]-	C16H28O2	2	1.63594e+06	1.46146e+06	1.38855e+06	1.36564e+06	1.38839e+06	1.35533e+06	1.42778e+06	1.92226e+06	1.78165e+06	1.64271e+06	1.90319e+06	1.40805e+06
		MW0128624	[2-hydroxy-6-(3-methylbut-2-en-1-yl)-4-{1-oxo-1-[2,4,6-trihydroxy-3-(3-methylbut-2-en-1-yl)phenyl]propan-2-yl}phenyl]oxidanesulfonic acid	Organic acid and Its derivatives	Organic acid and Its derivatives	505.161	506.161	[M-H]-	C25H30O9S	3	77249.7	76405.9	70588.7	280487	96119.8	64890	56567.5	66196.8	65566.4	19043.3	34724.2	35178.2
		MW0128648	[3-(3,5,7-trihydroxy-4-oxo-4H-chromen-2-yl)phenyl]oxidanesulfonic acid	Organic acid and Its derivatives	Organic acid and Its derivatives	364.997	366.005	[M-H]-	C15H10O9S	2	509949	469049	387393	285903	367412	407008	310495	366597	348150	172971	324550	178943
		MW0128651	[3-(3,5-dihydroxy-7-methoxy-4-oxo-4H-chromen-2-yl)phenyl]oxidanesulfonic acid	Organic acid and Its derivatives	Organic acid and Its derivatives	379.012	380.02	[M-H]-	C16H12O9S	3	2.2435e+07	2.47483e+07	2.16726e+07	1.89701e+07	2.03996e+07	2.80665e+07	3.20207e+07	2.78621e+07	3.41481e+07	1.77846e+07	2.88049e+07	1.66691e+07
		MW0128685	[3-(6,7-dihydroxy-4-oxo-4H-chromen-2-yl)phenyl]oxidanesulfonic acid	Organic acid and Its derivatives	Organic acid and Its derivatives	349.002	350.01	[M-H]-	C15H10O8S	3	8.43034e+06	1.09532e+07	1.31133e+07	1.17352e+07	1.45422e+07	1.55486e+07	1.26309e+07	1.61669e+07	1.45407e+07	1.0961e+07	1.70419e+07	1.08113e+07
		MW0128764	[4-(5,7-dihydroxy-6-methoxy-4-oxo-3,4-dihydro-2H-1-benzopyran-2-yl)phenyl]oxidanesulfonic acid	Organic acid and Its derivatives	Organic acid and Its derivatives	381.028	382.036	[M-H]-	C16H14O9S	3	3.01727e+06	2.99391e+06	4.39749e+06	3.74249e+06	4.98223e+06	5.10248e+06	4.10245e+06	4.2455e+06	4.21045e+06	3.61299e+06	4.89993e+06	3.5666e+06
		MW0128833	[5-(7-hydroxy-4-oxo-4H-chromen-2-yl)-2-methoxyphenyl]oxidanesulfonic acid	Organic acid and Its derivatives	Organic acid and Its derivatives	363.017	364.025	[M-H]-	C16H12O8S	3	6.48904e+06	9.42203e+06	3.47662e+06	3.38959e+06	3.99045e+06	5.53541e+06	7.48709e+06	8.31866e+06	9.88388e+06	3.19804e+06	6.80939e+06	3.16597e+06
		MW0129218	{3-hydroxy-5-oxo-2-[3-(sulfooxy)phenyl]-5H-chromen-7-yl}oxidanium	Others	Others	349.002	350.01	[M-H]-	C15H10O8S	2	2.49847e+06	2.91656e+06	5.43792e+06	4.32341e+06	5.24839e+06	5.68488e+06	3.24573e+06	3.54368e+06	3.72882e+06	5.44006e+06	7.6499e+06	4.40967e+06
		MW0129321	[4-[5,7-Dihydroxy-8-(3-methylbut-2-enyl)-4-oxo-2,3-dihydrochromen-3-yl]-2-hydroxy-6-(3-methylbut-2-enyl)phenyl] hydrogen sulate	Organic acid and Its derivatives	Organic acid and Its derivatives	503.142	504.145	[M-H]-	C25H28O9S	3	1.15039e+06	1.14527e+06	1.70741e+06	1.57086e+06	1.8883e+06	1.89989e+06	1.60656e+06	1.64196e+06	1.65228e+06	1.45422e+06	1.95854e+06	1.41526e+06
		MW0129511	1-(2,6-Dihydroxy-4-methoxyphenyl)-3-(4-methoxyphenyl)propan-1-one	Aldehyde,Ketones,Esters	Ketones	318.13	302.115	[M+NH4-2H]-	C17H18O5	3	234333	294953	227683	213581	233092	271703	161680	180311	227163	113743	230083	130639
		MW0129513	1-(2,6-Dihydroxy-4-methoxyphenyl)-3-phenyl-1-propanone	Aldehyde,Ketones,Esters	Ketones	331.117	272.105	[M+CH3COO]-	C16H16O4	3	3.94313e+06	2.3178e+06	3.11135e+06	2.66864e+06	3.30898e+06	3.03598e+06	2.3535e+06	2.79726e+06	3.56742e+06	1.90473e+06	3.21433e+06	2.03713e+06
		MW0129759	1-[3-(6-{2,4-dihydroxy-3-[(1E)-3-methylbut-1-en-1-yl]benzoyl}-5-(2,4-dihydroxyphenyl)-3-methylcyclohex-2-en-1-yl)-2,4,5-trihydroxyphenyl]-3-(2,4-dihydroxyphenyl)propan-1-one	Benzene and substituted derivatives	Benzene and substituted derivatives	695.263	696.257	[M-H]-	C40H40O11	3	576639	587812	454092	435344	466854	367297	236663	196536	294690	256004	249914	183512
		MW0129987	2-(2,4-dihydroxy-5-methoxyphenyl)-3-(3,7-dimethylocta-2,6-dien-1-yl)-7-hydroxy-8-(3-methylbut-2-en-1-yl)-4H-chromen-4-one	Others	Others	503.249	504.251	[M-H]-	C31H36O6	3	2.06842e+06	2.50679e+06	1.39586e+06	966864	1.27933e+06	1.48765e+06	476269	646422	565959	358476	609281	434511
		MW0130035	Morusin	Aldehyde,Ketones,Esters	Ketones	419.156	420.157	[M-H]-	C25H24O6	3	474123	425413	373907	304104	386468	355811	264660	206868	261140	205400	288951	179367
		MW0130184	7,3',4'-Trihydroxyflavone	Aldehyde,Ketones,Esters	Ketones	271.061	270.053	[M+H]+	C15H10O5	2	173431	242323	156513	156148	180283	194810	208064	256460	272565	132651	249545	193644
		MW0130303	[2,4-dihydroxy-3-[(E)-3-methylbut-1-enyl]phenyl]-[6-(2,4-dihydroxyphenyl)-2-(2,6-dihydroxyphenyl)-4-methylcyclohex-3-en-1-yl]methanone	Benzene and substituted derivatives	Benzene and substituted derivatives	515.207	516.215	[M-H]-	C31H32O7	3	7.64688e+06	7.54962e+06	1.01069e+07	8.48588e+06	1.58866e+07	8.39292e+06	6.54656e+06	5.88748e+06	6.53983e+06	5.94698e+06	1.09857e+07	6.04373e+06
		MW0130411	2',4',6'-Trihydroxydihydrochalcone	Aldehyde,Ketones,Esters	Ketones	293.064	258.089	[M+Cl]-	C15H14O4	3	87781.2	82027.8	57201.8	45094.1	119972	93310.2	287414	474795	286057	158037	328254	145025
		MW0130598	2-{[2,2-dimethyl-7,10-bis(2-methylbut-3-en-2-yl)-8-oxo-2H,8H-pyrano[3,2-g]chromen-5-yl]oxy}-14,14-dimethyl-6-(2-methylbut-3-en-2-yl)-9-[(2-methylbut-3-en-2-yl)oxy]-4,12,15-trioxatetracyclo[8.5.0.0(3),.0(1)(1),(1)(3)]]pentadeca-1(10),2,6,8-tetraen-5-one	Others	Others	775.381	774.377	[M+H]+	C48H54O9	3	1.67274e+06	1.14376e+06	2.261e+06	3.81963e+06	3.74582e+06	3.40275e+06	3.74549e+06	4.45296e+06	2.59954e+06	3.9565e+06	4.63877e+06	2.84012e+06
		MW0130609	2-{2,6-dihydroxy-4-[6-hydroxy-7-(3-methylbut-2-en-1-yl)-1-benzofuran-2-yl]-3-methoxyphenyl}-6-(2,4-dihydroxyphenyl)-4-methylcyclohex-3-ene-1-carboxylic acid	Organic acid and Its derivatives	Organic acid and Its derivatives	585.2	586.22	[M-H]-	C34H34O9	3	3.68257e+06	1.59782e+06	4.39459e+06	672189	2.10771e+06	4.94955e+06	3.66966e+06	663585	1.4412e+06	47893.7	130514	18518.7
		MW0130677	2-{5,6-dihydroxy-9,13,13-trimethyl-8-oxatetracyclo[7.4.1.0(2),.0(1)(2),(1)]tetradeca-2(7),3,5-trien-4-yl}-5,7-dihydroxy-3,4-dihydro-2H-1-benzopyran-4-one	Benzene and substituted derivatives	Benzene and substituted derivatives	437.159	438.168	[M-H]-	C25H26O7	3	307133	361324	375823	332627	412450	381644	492935	583828	506871	481531	533577	445547
		MW0130919	Tyrphostin B48	Alcohol and amines	Amines	279.085	280.085	[M-H]-	C16H12N2O3	1b	1.0754e+06	1.05577e+06	812455	635374	1.35733e+06	1.30108e+06	905237	1.21517e+06	962574	254293	667903	202366
		MW0130990	3-(2,4-dihydroxyphenyl)-1-{3-[5-(2,4-dihydroxyphenyl)-6-(5-hydroxy-2,2-dimethyl-2H-chromene-6-carbonyl)-3-methylcyclohex-2-en-1-yl]-2,4-dihydroxyphenyl}propan-1-one	Aldehyde,Ketones,Esters	Ketones	677.254	678.246	[M-H]-	C40H38O10	3	140714	238208	564489	1.03931e+06	1.22255e+06	1.22019e+06	396936	858424	387904	292246	385516	505474
		MW0132545	3,7,4'-Trihydroxyflavone	Flavonoids	Flavonoid	269.046	270.053	[M-H]-	C15H10O5	2	1.38004e+06	1.68989e+06	1.25458e+06	828038	1.82422e+06	984715	463701	1.27517e+06	905803	749678	688842	746756
		MW0132809	3,7-Di-O-methylquercetin	Flavonoids	Flavonols	329.067	330.074	[M-H]-	C17H14O7	2	956037	1.01769e+06	2.75306e+06	2.30294e+06	4.63062e+06	2.28288e+06	1.28596e+06	1.24432e+06	1.10063e+06	1.52522e+06	2.85616e+06	1.629e+06
		MW0133326	2-[4-[3-[3,4-Dihydroxy-4-(hydroxymethyl)oxolan-2-yl]oxy-4,5-dihydroxy-6-(hydroxymethyl)oxan-2-yl]oxyphenyl]-7-hydroxy-2,3-dihydrochromen-4-one	Heterocyclic compounds	Heterocyclic compounds	549.161	550.169	[M-H]-	C26H30O13	3	7.20215e+06	7.49571e+06	6.05681e+06	5.35403e+06	7.209e+06	7.98353e+06	6.10102e+06	4.66029e+06	7.40644e+06	4.1026e+06	8.56868e+06	2.88226e+06
		MW0133481	4-[2-(3,4-dihydroxyphenyl)-3,5,7-trihydroxy-3,4-dihydro-2H-1-benzopyran-8-yl]-2-(3-hydroxyphenyl)-6-[3,4,5-trihydroxy-6-(hydroxymethyl)oxan-2-yl]-3,4-dihydro-2H-1-benzopyran-3,5,7-triol	Benzene and substituted derivatives	Benzene and substituted derivatives	723.196	724.2	[M-H]-	C36H36O16	3	549597	530935	632252	558845	563427	568092	580954	606260	749811	639336	863409	667809
		MW0133490	4-[3-(3,4-dihydroxyphenyl)-2-hydroxypropyl]benzene-1,2,3,5-tetrol	Benzene and substituted derivatives	Benzene and substituted derivatives	307.086	308.09	[M-H]-	C15H16O7	3	64825.9	105799	166662	172284	190106	229686	160353	152003	186758	150363	238113	119164
		MW0133728	4-Methylumbelliferyl heptanoate	Aldehyde,Ketones,Esters	Esters	615.235	288.136	[2M+K]+	C17H20O4	3	2.29804e+06	2.32605e+06	2.02341e+06	1.56054e+06	1.40572e+06	1.86498e+06	4.7993e+06	7.19956e+06	6.75836e+06	4.26648e+06	6.37983e+06	4.2545e+06
		MW0133989	Negletein	Aldehyde,Ketones,Esters	Ketones	285.075	284.068	[M+H]+	C16H12O5	1b	1.00869e+07	8.70749e+06	1.26217e+06	1.06299e+06	1.16582e+06	1.41045e+06	4.52526e+06	3.75791e+06	7.02007e+06	2.01623e+06	2.24237e+06	1.28717e+06
		MW0134038	5,7-Dihydroxy-3',4',5'-trimethoxyflavanone	Benzene and substituted derivatives	Benzene and substituted derivatives	345.099	346.105	[M-H]-	C18H18O7	3	101986	123525	170975	134571	273461	144892	84939.8	87442.8	105554	123673	221795	96394.1
		MW0134170	5,7-dihydroxy-6-[3,4,5-trihydroxy-6-(hydroxymethyl)oxan-2-yl]-8-(3,4,5-trihydroxyoxan-2-yl)-2-(2,4,5-trihydroxyphenyl)-4H-chromen-4-one	Aldehyde,Ketones,Esters	Ketones	595.13	596.138	[M-H]-	C26H28O16	3	432570	509057	486498	448451	465806	521329	131928	88005	132635	60031.3	108110	48729.5
		MW0134306	5-[6-(2,4-dihydroxyphenyl)-2-(2,6-dihydroxyphenyl)-4-methylcyclohex-3-ene-1-carbonyl]-3-[(1E)-3-methylbut-1-en-1-yl]benzene-1,2,4-triol	Benzene and substituted derivatives	Benzene and substituted derivatives	531.2	532.21	[M-H]-	C31H32O8	3	1.21697e+06	1.11695e+06	1.115e+06	894486	1.08304e+06	986962	1.28368e+06	1.65711e+06	1.3927e+06	840199	1.14784e+06	910015
		MW0134519	5'-Hydroxy-3',4',7-trimethoxyflavan	Heterocyclic compounds	Heterocyclic compounds	315.119	316.131	[M-H]-	C18H20O5	3	23128.9	39601.4	51267.1	41259.1	63628.1	61054.5	127727	91796.5	128063	90348.5	130334	48694.2
		MW0134593	5-Hydroxypseudobaptigenin	Flavonoids	Flavonoid	299.055	298.048	[M+H]+	C16H10O6	3	30907	94874.1	35239.2	42038.3	31268.1	28750.3	55336.9	73666.9	93358.9	67658.4	82665.1	75104.4
		MW0137009	3'-Methoxydaidzein	Aldehyde,Ketones,Esters	Ketones	285.075	284.068	[M+H]+	C16H12O5	2	118978	151628	187987	175216	187014	203682	71403.6	78578.6	142805	136523	299922	113687
		MW0137302	Aklavin	Heterocyclic compounds	Heterocyclic compounds	611.267	569.226	[M+CH3CN+H]+	C30H35NO10	3	405515	434113	691765	507221	917040	567312	310043	308805	413572	423049	812962	302920
		MW0137394	Apiin	Flavonoids	Flavonoid	563.14	564.148	[M-H]-	C26H28O14	2	672275	889471	356045	289539	313168	420786	636863	582228	757498	419680	744289	427499
		MW0137405	Aromadendrin	Flavonoids	Flavonoid	269.045	288.063	[M-H2O-H]-	C15H12O6	3	527356	387306	477769	357093	378991	372085	360560	362229	565127	197224	504474	231992
		MW0137409	Artemetin	Flavonoids	Flavonoid	387.109	388.116	[M-H]-	C20H20O8	1b	3.49659e+06	3.9468e+06	5.1978e+06	4.95851e+06	5.67213e+06	6.01511e+06	5.04153e+06	4.91386e+06	5.24959e+06	4.47012e+06	6.58724e+06	4.51238e+06
		MW0137585	DL-Carbidopa	Heterocyclic compounds	Heterocyclic compounds	225.089	226.095	[M-H]-	C10H14N2O4	3	304708	349385	417325	376945	475797	447999	633727	846241	699752	599764	828751	610736
		MW0137626	Centaurein	Flavonoids	Flavonoid	521.129	522.137	[M-H]-	C24H26O13	3	2.29635e+06	2.69936e+06	2.23165e+06	2.24452e+06	2.41581e+06	2.13076e+06	2.05338e+06	2.37039e+06	2.2704e+06	2.57274e+06	3.0107e+06	2.46893e+06
		MW0137645	Chlortetracycline	Heterocyclic compounds	Heterocyclic compounds	537.124	478.114	[M+CH3COO]-	C22H23ClN2O8	3	936981	1.11074e+06	606428	676176	694607	685471
		MW0137734	Corymboside	Flavonoids	Flavonoid	565.154	564.148	[M+H]+	C26H28O14	3	490380	581945	471205	395435	469863	499348
		MW0137746	Coumarin Suberoylanilide Hydroxamic Acid	Heterocyclic compounds	Heterocyclic compounds	691.298	346.153	[2M-H]-	C18H22N2O5	3	4.32603e+06	1.84471e+06	2.6448e+06	2.30731e+06	2.0098e+06	2.28581e+06	3.40883e+06	2.7527e+06	1.90081e+06	1.35535e+06	2.35681e+06	973192
		MW0137833	Cyanolide A	Heterocyclic compounds	Heterocyclic compounds	855.472	832.482	[M+Na]+	C42H72O16	3	66493.7	60094.1	91449.5	97259.7	151994	162588	79555.9	87041.9	99047.2	110157	130337	118488
		MW0137862	Daidzin	Flavonoids	Isoflavones	415.097	416.111	[M-H]-	C21H20O9	3	9725.06	10340.8	28865.4	19900.6	30694.7	32044.5	105779	67409.3	159830	64082.5	89163.6	41321.9
		MW0137869	Daphnoretin	Heterocyclic compounds	Heterocyclic compounds	351.053	352.058	[M-H]-	C19H12O7	3	372245	413526	328380	300871	359447	421815	142213	141349	180948	111936	157704	134109
		MW0137929	Deoxysappanone B 7,3'-dimethyl ether	Aldehyde,Ketones,Esters	Ketones	373.129	314.115	[M+CH3COO]-	C18H18O5	3	121777	184300	191988	187221	207771	223543	191952	217432	192434	187057	261383	147491
		MW0138046	Endoxifen sulfate	Others	Others	452.15	453.161	[M-H]-	C25H27NO5S	3	103296	177894	72821.1	66246.3	70163.5	62616.9	109031	101357	147853	143953	162423	113432
		MW0138079	Epigallocatechin	Benzene and substituted derivatives	Benzene and substituted derivatives	305.07	306.074	[M-H]-	C15H14O7	3	58290.3	83345	69940.4	48134.8	70243.1	73157	73161.1	95362.2	77235.4	73190.6	86211	68891.4
		MW0138189	Fragransol A	Heterocyclic compounds	Heterocyclic compounds	373.167	374.173	[M-H]-	C21H26O6	3	2.10047e+07	2.38162e+07	1.81052e+07	1.53068e+07	1.75509e+07	1.70612e+07	1.98567e+07	2.32459e+07	2.16235e+07	1.44936e+07	2.2116e+07	1.53227e+07
		MW0138237	Geldanamycin	Heterocyclic compounds	Heterocyclic compounds	583.254	560.273	[M+Na]+	C29H40N2O9	3	253972	220665	321679	262879	364864	344078	243400	208268	257478	289827	360348	247803
		MW0138292	Glycitin	Flavonoids	Isoflavones	445.113	446.121	[M-H]-	C22H22O10	3	195284	130634	151617	106383	155733	146900	143712	154719	182199	94038	164452	85421.7
		MW0138309	Gomisin D	Aldehyde,Ketones,Esters	Esters	529.221	530.215	[M-H]-	C28H34O10	3							220165	281990	230747	204253	274989	149459
		MW0138365	Hernandezine	Heterocyclic compounds	Heterocyclic compounds	651.299	652.315	[M-H]-	C39H44N2O7	3	47543.7	37629.7	38624.6	26859.1	74603.7	54515.1	279227	496266	298476	153663	284887	119698
		MW0138368	hesperetin 3'-O-sulfate	Flavonoids	Dihydroflavone	381.028	382.036	[M-H]-	C16H14O9S	3	488133	654674	541089	504289	525653	553319	369293	272966	327828	163849	92132.7	199011
		MW0138459	Isobavachalcone	Aldehyde,Ketones,Esters	Ketones	325.143	324.136	[M+H]+	C20H20O4	3	7.42585e+06	1.00542e+07	4.72056e+06	4.00662e+06	4.5913e+06	6.20121e+06	8.84552e+06	9.06878e+06	1.10203e+07	4.29224e+06	7.8845e+06	3.95438e+06
		MW0138551	Isoscutellarein	Flavonoids	Flavonoid	287.055	286.048	[M+H]+	C15H10O6	2	2.63501e+06	2.79588e+06	2.7366e+06	1.87203e+06	2.23328e+06	2.18689e+06	2.54956e+06	3.4059e+06	2.96004e+06	2.66064e+06	3.26382e+06	2.98245e+06
		MW0138744	Laricitrin 3-galactoside	Flavonoids	Flavonoid	493.101	494.106	[M-H]-	C22H22O13	3	166589	158579	221899	215493	301145	186939	178909	218760	178611	170481	255186	185878
		MW0138745	Laricitrin 3-glucoside	Flavonoids	Flavonoid	493.098	494.106	[M-H]-	C22H22O13	3	77992.8	77175.1	61142.1	62993.5	73148.2	55183.7	106824	111161	106999	46111	93879.6	54885.3
		MW0138750	Lecanoric acid	Organic acid and Its derivatives	Organic acid and Its derivatives	317.069	318.074	[M-H]-	C16H14O7	3	147210	158573	113608	97747.4	111456	114630	167024	193455	185352	82753.5	177360	101367
		MW0138816	Lunarine	Heterocyclic compounds	Heterocyclic compounds	438.239	437.231	[M+H]+	C25H31N3O4	3	903218	961092	644012	585689	721978	663016	513897	636208	527778	732970	783501	639480
		MW0138825	Luteolin 4'-sulfate	Flavonoids	Flavonoid	364.997	366.005	[M-H]-	C15H10O9S	3	2.11486e+08	2.21076e+08	1.79763e+08	1.457e+08	1.86416e+08	1.93706e+08	2.12944e+08	2.39703e+08	2.31635e+08	1.22084e+08	2.25309e+08	1.23864e+08
		MW0138835	Luteolin 7-sulfate	Flavonoids	Flavonoid	364.996	366.005	[M-H]-	C15H10O9S	3	2.25332e+07	2.45041e+07	2.09749e+07	1.92983e+07	1.99725e+07	2.95507e+07	3.08709e+07	2.86121e+07	3.41796e+07	1.71472e+07	3.10574e+07	1.65944e+07
		MW0139020	Mundoserone	Aldehyde,Ketones,Esters	Ketones	341.103	342.11	[M-H]-	C19H18O6	3	2.17972e+07	2.5266e+07	2.09784e+07	1.99193e+07	1.99563e+07	2.88677e+07	3.27617e+07	2.9086e+07	3.37735e+07	1.62343e+07	2.86976e+07	1.58147e+07
		MW0139046	Myricetin 3-glucoside	Flavonoids	Flavonoid	479.08	480.09	[M-H]-	C21H20O13	3	688251	1.22831e+06	919558	841169	1.18303e+06	988322	1.3992e+06	1.33668e+06	1.63023e+06	1.25308e+06	1.86913e+06	1.03226e+06
		MW0139091	Caffeoylferuloylspermidine	Heterocyclic compounds	Heterocyclic compounds	482.225	483.237	[M-H]-	C26H33N3O6	3	15990.7	23344.5	16658	21108.4	25565.7	22832.6	17132.5	17526.9	20326.7	7508.84	14504.6	6218.79
		MW0139103	Naringenin-7-O-glucoside	Flavonoids	Flavonoid	433.116	434.121	[M-H]-	C21H22O10	3	732364	807074	507790	489905	527866	577479	667369	752555	773572	528017	798514	585281
		MW0139125	N-Desmethyltamoxifen	Heterocyclic compounds	Heterocyclic compounds	356.206	357.209	[M-H]-	C25H27NO	3	377550	427641	525188	475878	542112	590367	386165	486841	503856	483499	664044	502332
		MW0139176	N-trans-p-Coumaroyloctopamine	Heterocyclic compounds	Heterocyclic compounds	300.12	299.116	[M+H]+	C17H17NO4	3	175035	213009	170836	152580	162758	162305	199657	248399	210439	188830	200019	196140
		MW0139228	Oxytetracycline	Hormones and hormone related compounds	Hormones and hormone related compounds	459.142	460.148	[M-H]-	C22H24N2O9	3	1.35931e+06	1.18909e+06	1.42052e+06	933440	1.05151e+06	1.34856e+06	1.07264e+06	1.17675e+06	1.04896e+06	876848	1.0934e+06	973710
		MW0139330	Phellamurin	Heterocyclic compounds	Heterocyclic compounds	553.144	518.179	[M+Cl]-	C26H30O11	3	2.38975e+06	2.32972e+06	2.60399e+06	2.11233e+06	2.4656e+06	2.24896e+06	2.16741e+06	2.67291e+06	2.8438e+06	1.92817e+06	3.0216e+06	1.99458e+06
		MW0139391	Pomiferin	Heterocyclic compounds	Heterocyclic compounds	419.154	420.157	[M-H]-	C25H24O6	3	104371	138854	83278.8	68891.6	104849	81527	74784.6	121846	135624	62345.1	165700	90037.1
		MW0139547	Quercitrin	Flavonoids	Flavonoid	467.102	448.101	[M+F]-	C21H20O11	3	336436	366832	266505	266324	339733	346424	295435	371828	411787	367189	451859	325746
		MW0139564	trans-Resveratrol 4'-O-glucuronide	Heterocyclic compounds	Heterocyclic compounds	403.103	404.111	[M-H]-	C20H20O9	3	1.07766e+06	1.13119e+06	2.06508e+06	1.9373e+06	2.03646e+06	2.14062e+06	2.60398e+06	1.79218e+06	1.50362e+06	2.12537e+06	2.80457e+06	2.13935e+06
		MW0139568	Retrorsine	Heterocyclic compounds	Heterocyclic compounds	396.14	351.168	[M-H+2Na]+	C18H25NO6	3	84041.4	94243.8	98629.3	115632	115690	126483	147893	203853	142819	204605	242673	177514
		MW0139569	Retusin	Heterocyclic compounds	Heterocyclic compounds	359.111	358.105	[M+H]+	C19H18O7	3	5.57766e+06	3.65558e+06	6.22661e+06	5.1527e+06	6.2533e+06	3.82208e+06	4.23088e+06	7.74856e+06	5.18611e+06	4.27522e+06	8.91777e+06	3.56351e+06
		MW0139570	8-Hydroxy-7-methoxy-3-(4-methoxyphenyl)chromen-4-one	Heterocyclic compounds	Heterocyclic compounds	299.092	298.084	[M+H]+	C17H14O5	2	5.20727e+06	5.36242e+06	4.33276e+06	5.31774e+06	5.46001e+06	4.15106e+06	3.34003e+06	4.62345e+06	3.10223e+06	2.55391e+06	2.96355e+06	3.45361e+06
		MW0139582	Rhapontin	Heterocyclic compounds	Heterocyclic compounds	419.134	420.142	[M-H]-	C21H24O9	3	222405	274953	325820	329996	574404	350203	307229	312911	273161	317372	435939	230241
		MW0139664	6-C-beta-glucopyranosyl-8-C-alpha-arabinopyranosylapigenin	Flavonoids	Flavonoid	563.14	564.148	[M-H]-	C26H28O14	2	55851	110763	47758.4	54411.4	59562.6	64520.8	109806	108841	117986	118648	113864	84270.4
		MW0139689	Selamectin	Heterocyclic compounds	Heterocyclic compounds	770.447	769.44	[M+H]+	C43H63NO11	3	977538	728928	668365	619508	662527	736316	732918	583292	694432	419770	792774	379587
		MW0139695	Sericetin	Heterocyclic compounds	Heterocyclic compounds	403.154	404.162	[M-H]-	C25H24O5	3	242485	130399	283177	239038	307277	267542	26159.3	68435.5	34791.3	39001.9	47610.1	50208.2
		MW0139715	[(2R,3R,4S,5S,6R)-2-[(1R,2Z,3S,4R,5S)-2-(cyanomethylidene)-3-hydroxy-4,5-dimethoxycyclohexyl]oxy-4,5-dihydroxy-6-(hydroxymethyl)oxan-3-yl] (Z)-3-(4-hydroxy-3-methoxyphenyl)prop-2-enoate	Aldehyde,Ketones,Esters	Esters	550.187	551.2	[M-H]-	C26H33NO12	3	102965	79286.7	92669.8	36363	42610.1	66228.8	92948.8	148670	99814.2	70398.9	129860	55453
		MW0139726	biochanin A 7-O-beta-D-glucoside	Flavonoids	Isoflavones	447.131	446.121	[M+H]+	C22H22O10	3	94561.6	85381.5	73210.3	36782.7	55971.4	94681.3	61384.3	70402.8	61633.8	22973.3	61238.6	16881.2
		MW0139730	Sofalcone	Aldehyde,Ketones,Esters	Ketones	451.217	450.204	[M+H]+	C27H30O6	3	2.30628e+06	3.10769e+06	3.67712e+06	2.51985e+06	3.18897e+06	3.73367e+06	2.79813e+06	2.76942e+06	2.91249e+06	2.2238e+06	3.33743e+06	2.38266e+06
		MW0139764	Sulfuretin	Heterocyclic compounds	Heterocyclic compounds	539.103	270.053	[2M-H]-	C15H10O5	3	1.19382e+06	1.04339e+06	614768	700560	848968	766154	652643	508610	459888	361803	595680	385289
		MW0139812	Thalsimine	Heterocyclic compounds	Heterocyclic compounds	637.283	636.284	[M+H]+	C38H40N2O7	3	50308	34767.9	26438.8	30844.9	27540.1	27906.8	31387	55475.5	60569.1	24040.8	33293.1	24420.1
		MW0139874	Tricin	Flavonoids	Flavonoid	329.066	330.074	[M-H]-	C17H14O7	3	208003	227705	107383	119345	97977.1	124677	127656	126306	147809	82822.9	159763	94354.1
		MW0139987	Zearalenone	Aldehyde,Ketones,Esters	Ketones	317.135	318.147	[M-H]-	C18H22O5	3	979325	837087	1.5904e+06	1.42159e+06	1.57201e+06	1.97678e+06	1.50634e+06	1.98274e+06	1.42882e+06	1.23624e+06	1.77604e+06	1.23145e+06
		MW0139989	Zeranol	Heterocyclic compounds	Heterocyclic compounds	305.172	322.178	[M+H-H2O]+	C18H26O5	3	74396.9	136169	88158.1	73608.9	84217.1	74851.1	499319	467274	679134	353905	542094	452278
		MW0140054	Phaseolin	Heterocyclic compounds	Heterocyclic compounds	321.109	322.121	[M-H]-	C20H18O4	3	2.30736e+06	2.44361e+06	2.36849e+06	1.71163e+06	2.25186e+06	2.2305e+06	1.85337e+06	2.28338e+06	1.76898e+06	1.47771e+06	1.72716e+06	1.63471e+06
		MW0140187	(10S)-Juvenile hormone III acid diol	Hormones and hormone related compounds	Hormones and hormone related compounds	291.158	270.183	[M+Na-2H]-	C15H26O4	3	42726.2	32471.9	39945.4	40074.4	39528.5	50053.6	58753.5	90118.7	64922.5	62746.2	69631.6	53027.4
		MW0140230	Averantin	Benzene and substituted derivatives	Benzene and substituted derivatives	353.103	372.121	[M-H2O-H]-	C20H20O7	3	477965	923135	744856	895137	787957	1.01805e+06	1.31825e+06	608242	2.03287e+06	506838	859759	314169
		MW0140275	(2E,6E)-2,6-bis(2-phenylhydrazono)cyclohex-4-ene-1,3-dione	Others	Others	317.109	318.112	[M-H]-	C18H14N4O2	3	201903	260928	370080	305837	380552	340556	441841	443884	529860	442781	534102	378577
		MW0140381	Hydroxy-beta-cyclocitral	Aldehyde,Ketones,Esters	Aldehydes	232.133	168.115	[M+CH3CN+Na]+	C10H16O2	3	2.21778e+06	2.39008e+06	1.84206e+06	1.93773e+06	1.91833e+06	1.6277e+06	1.49775e+06	1.52667e+06	1.79736e+06	1.36891e+06	1.60931e+06	1.39e+06
		MW0140399	(3Z)-Phycoerythrobilin	Heterocyclic compounds	Heterocyclic compounds	638.273	586.279	[M+Cl+NH3]-	C33H38N4O6	3	339406	466920	309264	219798	367759	410712	425374	390126	515195	343389	590509	266187
		MW0140400	(3Z)-Phytochromobilin	Heterocyclic compounds	Heterocyclic compounds	636.26	584.263	[M+Cl+NH3]-	C33H36N4O6	3	229888	311397	149234	149731	198443	271350	322301	180402	252779	58907.8	297901	65003.1
		MW0140630	(R,E)-S-2-acetamido-13-(methylamino)-13-oxotridec-3-enyl ethanethioate	Others	Others	357.224	356.213	[M+H]+	C18H32N2O3S	3	356595	487638	252772	258855	316580	491186	458053	225064	356766	111495	495518	109961
		MW0140670	(S)-6-O-Methylnorlaudanosoline	Heterocyclic compounds	Heterocyclic compounds	324.123	301.131	[M+Na]+	C17H19NO4	3	366764	493112	460330	265630	341732	427155	363652	533035	402975	413992	485720	312839
		MW0140724	(Z)-2-tetracos-15-enamidoethanesulfonic acid	Others	Others	496.341	473.354	[M+Na]+	C26H51NO4S	3	253492	206132	263155	289047	245131	295038	247496	176830	177917	254307	251772	197515
		MW0141088	1,2-Bis(4-hydroxyphenyl)-2-propanol	Heterocyclic compounds	Heterocyclic compounds	243.099	244.11	[M-H]-	C15H16O3	3	3.6038e+06	3.88019e+06	3.36381e+06	2.9006e+06	4.27677e+06	5.17355e+06	4.94803e+06	4.97437e+06	4.3589e+06	1.79772e+06	4.35266e+06	1.50946e+06
		MW0141191	1,8-Diazacyclotetradecane-2,9-dione	Aldehyde,Ketones,Esters	Ketones	227.176	226.168	[M+H]+	C12H22N2O2	2	186921	259272	270985	229545	250799	248302	152445	233897	241797	264689	304322	275130
		MW0141203	Hexahydro-1-[4-(9-benzyl-9H-fluorene-9-yl)-2-butynyl]-1H-azepine	Benzene and substituted derivatives	Benzene and substituted derivatives	404.246	405.246	[M-H]-	C30H31N	3	2.33771e+07	2.2108e+07	2.42926e+07	2.407e+07	2.35855e+07	2.26721e+07	2.38743e+07	2.28777e+07	2.26168e+07	2.39725e+07	2.20514e+07	2.46664e+07
		MW0141236	10-Propoxydecanoic acid	FA	Oxidized lipids	275.186	230.188	[M+HCOO]-	C13H26O3	3	9577.52	9553.17	11885.5	7957.35	11850.3	13943.4	10486.6	17944.8	8878.56	6215.7	7260.77	8206.48
		MW0141264	11beta,17alpha,21-Trihydroxypregnenolone	Aldehyde,Ketones,Esters	Ketones	365.232	364.225	[M+H]+	C21H32O5	3	229091	256327	245294	229477	237007	210058	170610	175460	203457	210018	299613	206989
		MW0141413	15(R)-17-Phenyl trinor prostaglandin F2alpha isopropyl ester	Hormones and hormone related compounds	Hormones and hormone related compounds	465.235	430.272	[M+Cl]-	C26H38O5	3	191780	223967	163636	166157	231057	245248	137087	219926	168980	146876	262709	144722
		MW0141423	15,16-Dihydrobiliverdin ixa	Tryptamines,Cholines,Pigments	Pigments	636.26	584.263	[M+Cl+NH3]-	C33H36N4O6	3	519669	498566	434724	357810	383497	397855	562678	822503	624065	413320	612926	469594
		MW0141430	15-cyclohexyl pentanor Prostaglandin F2alpha	Hormones and hormone related compounds	Hormones and hormone related compounds	365.233	366.241	[M-H]-	C21H34O5	2	342653	520735	299183	282084	365931	578343	521850	200863	368702	98196.4	421235	94963.5
		MW0141449	15-Oxo-beta-bilirubin	Tryptamines,Cholines,Pigments	Pigments	579.222	598.243	[M-H2O-H]-	C33H34N4O7	3	288608	220708	313373	270271	272986	413800	350523	365835	387209	287600	300578	280737
		MW0141466	16alpha,17-Isopropylidenedioxy-6alpha-methylprogesterone	Aldehyde,Ketones,Esters	Ketones	399.252	400.261	[M-H]-	C25H36O4	3	69925.3	42136.9	61498	33814.1	55277.8	69795.6	111126	95195.8	104914	32095.3	75109.3	22452.3
		MW0141468	16alpha-Fluoro-17alpha-hydroxyandrost-4-en-3-one	Aldehyde,Ketones,Esters	Ketones	305.197	306.2	[M-H]-	C19H27FO2	3	621601	899522	517011	437554	668334	566323	415562	462694	569871	311528	663323	211561
		MW0141622	17-O-Acetylnorajmaline	Alkaloids	Alkaloids	399.166	354.194	[M-H+2Na]+	C21H26N2O3	3	101901	94893.6	146024	122032	128805	178864	340694	426018	200150	144813	172392	166803
		MW0141646	5-Heptenoic acid,7-[(1R,2R,3R,5S)-3,5-dihydroxy-2-[(1E,3S)-3-hydroxy-5-[3-(trifluoromethyl)phenyl]-1-penten-1-yl]cyclopentyl]-,(5Z)-	Hormones and hormone related compounds	Hormones and hormone related compounds	455.207	456.212	[M-H]-	C24H31F3O5	3	1.48053e+06	1.79991e+06	1.5102e+06	1.27303e+06	1.49235e+06	1.36566e+06	1.5627e+06	1.93317e+06	1.85302e+06	1.53718e+06	1.88039e+06	1.47557e+06
		MW0141656	18-Hydroxyoleic acid	FA	Oxidized lipids	299.258	298.251	[M+H]+	C18H34O3	3	23445.6	37730.1	7193.9	210915	34244.1	14346.6	17042.9	32935.2	21766.8	6101.04	14684.3	5720.46
		MW0141675	19-hydroxy-17-oxoandrost-5-en-3-yl sulfate	Others	Others	383.156	384.161	[M-H]-	C19H28O6S	3	153736	212709	244963	134206	278638	284481	105832	91961.6	146708	110395	154862	100543
		MW0141713	1-Dehydro-12-gingerdione	Aldehyde,Ketones,Esters	Ketones	373.237	374.246	[M-H]-	C23H34O4	3	386823	489615	398497	313325	321842	369406	631655	759937	707639	429178	482850	436992
		MW0141803	1-O-(cis-9-Octadecenyl)-2-O-acetyl-sn-glycero-3-phosphocholine	GP	PC	550.381	550.387	[M+H]+	C28H57NO7P+	3	950252	1.25219e+06	705176	755693	834943	984047	775726	600705	889440	597773	1.38588e+06	405286
		MW0141812	1-Oleoyl lysophosphatidic acid sodium salt	GP	PA	437.265	458.241	[M+H]+	C21H40NaO7P	3	789414	804104	379569	383091	377382	467992	323584	313725	326542	137681	261234	116286
		MW0141934	2,22-Dideoxy-3-dehydroecdysone	Aldehyde,Ketones,Esters	Ketones	431.311	430.308	[M+H]+	C27H42O4	3	1.11029e+06	1.98487e+06	2.77294e+06	2.34618e+06	2.8265e+06	2.79454e+06	1.20191e+06	2.76508e+06	2.532e+06	2.66775e+06	3.42068e+06	2.67533e+06
		MW0141943	2,2-Dimethyl-3-(4-methoxyphenyl)-4-ethyl-2H-1-benzopyran-7-ol	Benzene and substituted derivatives	Benzene and substituted derivatives	309.145	310.157	[M-H]-	C20H22O3	3	609804	483290	459947	464648	847296	674573	2.97908e+06	5.94835e+06	2.90304e+06	1.72537e+06	3.43138e+06	1.60577e+06
		MW0142026	2,3-Diphenyl-3-(2-pyridinyl)acrylonitrile	Heterocyclic compounds	Heterocyclic compounds	281.107	282.116	[M-H]-	C20H14N2	3	1.26099e+06	1.06371e+06	2.33938e+06	2.63817e+06	2.72041e+06	2.70503e+06	2.90399e+06	3.27654e+06	2.45538e+06	2.32551e+06	2.99107e+06	2.7059e+06
		MW0142142	2-{5-[3-(6-Benzoyl-1-propylnaphthalen-2-yloxy)propoxy]indol-1-YL}ethanoic acid	Benzene and substituted derivatives	Benzene and substituted derivatives	580.234	521.22	[M+CH3COO]-	C33H31NO5	3	3.72357e+06	3.88499e+06	2.90879e+06	2.6161e+06	2.79851e+06	2.73937e+06	4.4575e+06	4.70537e+06	5.02109e+06	4.04253e+06	4.42702e+06	4.10807e+06
		MW0142178	24,25-Epoxy-cholesterol	Hormones and hormone related compounds	Hormones and hormone related compounds	401.342	400.334	[M+H]+	C27H44O2	3	121173	124425	106866	92860.7	154809	211043	184492	238061	189319	48892.5	118697	38949.7
		MW0142265	4-Carboxymuconolactone	Aldehyde,Ketones,Esters	Esters	206.998	186.016	[M+Na-2H]-	C7H6O6	3	591771	624478	707391	627655	669947	566085	662222	761879	707523	639411	950561	426787
		MW0142363	2-Hydroxy-2,3-dihydrogenistein	Flavonoids	Isoflavones	271.061	288.063	[M+H-H2O]+	C15H12O6	3	7.54932e+06	8.87321e+06	7.2469e+06	6.72367e+06	7.21002e+06	6.89555e+06	6.58959e+06	8.93998e+06	8.90411e+06	8.52813e+06	1.16453e+07	9.17987e+06
		MW0142460	2-Methyl-1-nitroanthraquinone	Benzene and substituted derivatives	Benzene and substituted derivatives	266.049	267.053	[M-H]-	C15H9NO4	3	3.10062e+06	3.16168e+06	4.62395e+06	4.33474e+06	4.36847e+06	5.25639e+06	4.40669e+06	4.33208e+06	4.74552e+06	4.00041e+06	5.50895e+06	4.17325e+06
		MW0142555	2-phenyl-N-(5-propan-2-yl-2-thiazolyl)acetamide	Benzene and substituted derivatives	Benzene and substituted derivatives	319.113	260.098	[M+CH3COO]-	C14H16N2OS	3	1.01691e+06	1.37341e+06	1.42716e+06	1.25462e+06	1.36088e+06	1.26059e+06	1.46524e+06	1.80595e+06	1.88976e+06	2.36181e+06	2.59012e+06	1.72873e+06
		MW0142649	3,3'-Biflaviolin	Others	Others	409.023	410.027	[M-H]-	C20H10O10	3	4.40551e+06	4.54654e+06	5.28183e+06	4.75114e+06	4.3234e+06	4.65942e+06	4.93416e+06	5.40301e+06	5.00897e+06	3.70172e+06	5.47667e+06	3.70669e+06
		MW0142752	3-[(2-Chlorobenzylidene)amino]-6H-dibenzo[b,d]pyran-6-one	Benzene and substituted derivatives	Benzene and substituted derivatives	332.044	333.056	[M-H]-	C20H12ClNO2	3	2.52908e+06	2.46886e+06	5.80218e+06	8.21951e+06	6.54622e+06	4.43495e+06	3.49824e+06	3.39489e+06	2.89654e+06	5.75347e+06	6.9382e+06	5.00841e+06
		MW0142797	3,7-Dihydroxycoprostanic acid	Aldehyde,Ketones,Esters	Esters	433.331	434.34	[M-H]-	C27H46O4	3	176203	279848	138210	134835	149900	150713	497136	562604	390424	296292	510343	277889
		MW0142886	3-Dehydro-2-deoxyecdysone	Aldehyde,Ketones,Esters	Ketones	411.288	446.303	[M+H-2H2O]+	C27H42O5	3	26868.4	25643.3	20652.6	16189.4	24695.1	24471.2	22597.2	30611.7	17238.8	11555.1	16966.8	10597.1
		MW0142894	3'-Demethylstaurosporine	Heterocyclic compounds	Heterocyclic compounds	489.139	452.185	[M+K-2H]-	C27H24N4O3	3	109561	137783	93122.8	153099	99546.2	86920.1	87400.8	111358	97644.2	68926.4	149390	101335
		MW0142931	1H-Indole, 3-(3,7,11,15-tetramethylhexadeca-2,6,10,14-tetraenyl)-	Heterocyclic compounds	Indole and Its derivatives	390.323	389.308	[M+H]+	C28H39N	3	2.23569e+06	2.91317e+06	3.96665e+06	3.44751e+06	4.10631e+06	4.60369e+06	2.04918e+06	5.03198e+06	3.86499e+06	3.56764e+06	4.50816e+06	3.96071e+06
		MW0142932	3-Hydroxy-16-imino-17-azaandrostan-11-one	Others	Others	303.217	304.215	[M-H]-	C18H28N2O2	3	3.21838e+06	3.64389e+06	2.16159e+06	1.50252e+06	1.9025e+06	1.93521e+06	2.69686e+06	3.26233e+06	3.08664e+06	1.33775e+06	2.12347e+06	1.20165e+06
		MW0142966	3-hydroxyandrost-5-en-17-one sulfate	Hormones and hormone related compounds	Hormones and hormone related compounds	367.151	368.166	[M-H]-	C19H28O5S	3	117275	157782	73563.5	60569	69155.9	53631.4	83473.5	62111.4	88346.3	58649.8	72887.4	66760.7
		MW0143003	3'alpha-Isopravastatin	Organic acid and Its derivatives	Organic acid and Its derivatives	447.245	424.246	[M+Na]+	C23H36O7	3	900965	960203	763528	781120	694489	764238	1.10687e+06	1.35587e+06	1.17337e+06	853748	953140	749701
		MW0143021	3-Methoxy-16-octylestra-1,3,5(10)-triene-16beta,17beta-diol	Alcohol and amines	Alcohols	415.321	414.313	[M+H]+	C27H42O3	3	792725	980174	933035	1.55002e+06	1.658e+06	955386	1.03559e+06	912162	1.1511e+06	591290	1.203e+06	677769
		MW0143320	Tiformin	Alcohol and amines	Amines	186.136	144.101	[M+CH3CN+H]+	C5H12N4O	3	1.10499e+06	1.10188e+06	1.12502e+06	882879	904839	707990	601993	738643	679259	397460	665361	312133
		MW0143591	5-cis-15(R)-Iloprost	Hormones and hormone related compounds	Hormones and hormone related compounds	359.22	360.23	[M-H]-	C22H32O4	3	2.23617e+06	2.29328e+06	1.38068e+06	1.23629e+06	1.30034e+06	1.23112e+06	1.52659e+06	2.1679e+06	1.56575e+06	1.34922e+06	1.71284e+06	1.59794e+06
		MW0143695	5''-Phosphoribostamycin	Heterocyclic compounds	Heterocyclic compounds	550.21	534.194	[M+NH4-2H]-	C17H35N4O13P	3	2.73145e+06	3.13945e+06	2.2344e+06	4.16108e+06	2.59093e+06	2.37914e+06	2.55466e+06	1.92601e+06	2.13003e+06	929026	1.76091e+06	998312
		MW0143742	6,8a-Seco-6,8a-deoxy-5-oxoavermectin''1b'' aglycone	Aldehyde,Ketones,Esters	Ketones	553.32	554.324	[M-H]-	C33H46O7	3	166359	159175	110424	106988	111430	119794	160174	207225	211173	55598.5	96933.6	81183
		MW0143813	D-Quinovose	Carbohydrates and Its metabolites	Carbohydrates and Its metabolites	327.13	164.068	[2M-H]-	C6H12O5	3	474225	525345	464366	381253	417941	398443	476367	634500	582936	471861	630014	497846
		MW0143860	6-Methyl-3-[[methyl-[2-[methyl-[(1-phenylindol-3-yl)methyl]amino]ethyl]amino]methyl]chromen-4-one	Aldehyde,Ketones,Esters	Ketones	548.255	465.242	[M+H]+	C30H31N3O2	3	966924	1.23837e+06	932231	761884	876723	802981	929489	1.17486e+06	1.11089e+06	899723	1.16069e+06	916422
		MW0143895	6Testosterone Enanthate	Aldehyde,Ketones,Esters	Esters	415.28	416.293	[M-H]-	C26H40O4	3	1.54194e+06	979830	915847	816687	924484	1.06624e+06	1.23654e+06	1.43973e+06	1.49527e+06	1.05382e+06	1.5429e+06	1.16904e+06
		MW0143945	7-Benzylidenenaltrexone	Benzene and substituted derivatives	Benzene and substituted derivatives	428.181	429.194	[M-H]-	C27H27NO4	3	1.79249e+06	1.8059e+06	1.17979e+06	952130	2.42653e+06	1.6427e+06	5.39557e+06	8.05504e+06	5.09259e+06	3.00144e+06	5.20167e+06	2.50041e+06
		MW0144108	9,10-Dihydroxy-12,13-epoxyoctadecanoate	FA	Oxidized lipids	329.234	330.241	[M-H]-	C18H34O5	3	25694.3	29267.2	30439.4	32987.3	25702.7	30206.5	54856.3	56034.1	45240.1	40363.2	35840.4	30013.5
		MW0144212	Abu-Ser-OH	Amino acid and Its metabolites	Amino acid derivatives	297.066	298.08	[M-H]-	C12H14N2O7	3	175161	174548	178426	161257	249289	238072	101992	92227.9	114902	100483	122656	57887
		MW0144214	Abu-Trp-OH	Amino acid and Its metabolites	Amino acid derivatives	396.122	397.127	[M-H]-	C20H19N3O6	3	135424	232185	209025	160126	163119	133973	227267	276124	286446	271680	366327	308473
		MW0144244	Acetoxy-10-gingerol	Benzene and substituted derivatives	Benzene and substituted derivatives	410.291	392.256	[M+NH4]+	C23H36O5	3	303495	323058	171230	153285	181840	177066	250833	239006	281361	121366	194795	125011
		MW0144245	Acetoxy-6-gingerol	Benzene and substituted derivatives	Benzene and substituted derivatives	381.191	336.194	[M+HCOO]-	C19H28O5	3	28462.5	24115.9	47993	48685.3	48071	59099.2	78282.6	66621.9	86581.1	57683	74912.9	55235.6
		MW0144246	Acetoxy-8-gingerol	Benzene and substituted derivatives	Benzene and substituted derivatives	363.217	364.225	[M-H]-	C21H32O5	3	806238	1.19345e+06	975848	1.04395e+06	867978	1.20963e+06	1.79467e+06	2.42462e+06	1.60606e+06	1.36121e+06	1.46761e+06	1.43101e+06
		MW0144351	Acylated phloroglucinol	Benzene and substituted derivatives	Benzene and substituted derivatives	465.283	406.272	[M+CH3COO]-	C24H38O5	3	597364	874588	1.13748e+06	1.06856e+06	1.21433e+06	1.74139e+06	1.20654e+06	964175	1.63204e+06	1.2213e+06	1.72332e+06	823541
		MW0144446	Aklaviketone	Benzene and substituted derivatives	Benzene and substituted derivatives	409.095	410.1	[M-H]-	C22H18O8	3	232883	241289	685353	657809	633757	735126	1.44302e+06	788816	2.68054e+06	875463	1.32503e+06	875783
		MW0144454	Ala-Ala-Gln-Asn-Leu	Amino acid and Its metabolites	Small Peptide	516.273	515.27	[M+H]+	C21H37N7O8	3	2.30237e+07	3.10666e+07	2.67541e+07	2.81182e+07	3.03562e+07	2.50535e+07	2.81034e+07	2.75194e+07	3.13854e+07	2.27314e+07	3.42529e+07	2.24462e+07
		MW0144458	Ala-Ala-Leu-Arg-Ala	Amino acid and Its metabolites	Small Peptide	501.317	500.307	[M+H]+	C21H40N8O6	3	329130	359689	254619	154466	219638	304504
		MW0144482	Ala-Arg-Trp	Amino acid and Its metabolites	Small Peptide	432.243	431.228	[M+H]+	C20H29N7O4	3	665715	819324	667187	467658	557804	501820	604716	618219	691690	526217	661346	321612
		MW0144496	Ala-Asn-Ile-Lys	Amino acid and Its metabolites	Small Peptide	445.277	444.27	[M+H]+	C19H36N6O6	3	891312	522160	1.01451e+06	1.01785e+06	1.25709e+06	868279	853210	603417	680312	378675	797124	666554
		MW0144506	Ala-Asn-Val-Asp	Amino acid and Its metabolites	Small Peptide	416.175	417.186	[M-H]-	C16H27N5O8	3	646571	539818	465788	275451	383849	400400	258178	308557	229019	198959	279198	208510
		MW0144516	Ala-Asp-Leu-Glu-Lys	Amino acid and Its metabolites	Small Peptide	575.307	574.296	[M+H]+	C24H42N6O10	3	442165	141812	495164	307351	438128	344728	589742	857067	390143	578277	1.06569e+06	349322
		MW0144519	Ala-Asp-Ser-Glu	Amino acid and Its metabolites	Small Peptide	419.14	420.149	[M-H]-	C15H24N4O10	3	362850	424143	325002	281871	354865	358507	453883	556199	582124	356990	453491	380821
		MW0144545	Ala-Gln-Phe-Ile-Met	Amino acid and Its metabolites	Small Peptide	609.306	608.299	[M+H]+	C28H44N6O7S	2	610044	1.31598e+06	534630	567199	543581	477575	568158	941646	1.82315e+06	516696	876295	532444
		MW0144564	Ala-Glu-Ile-Lys	Amino acid and Its metabolites	Small Peptide	460.279	459.269	[M+H]+	C20H37N5O7	3	752127	206193	340039	222581	242341	377201	528224	504177	580452	167901	280176	147298
		MW0144571	Ala-Glu-Ser-Glu	Amino acid and Its metabolites	Small Peptide	433.149	434.165	[M-H]-	C16H26N4O10	3	4.03378e+06	4.18692e+06	3.24827e+06	2.51943e+06	5.46946e+06	5.21533e+06	3.80439e+06	5.48963e+06	4.2118e+06	1.26387e+06	2.83094e+06	941557
		MW0144576	Ala-Glu-Val-Asp	Amino acid and Its metabolites	Small Peptide	431.176	432.186	[M-H]-	C17H28N4O9	3	1.50481e+06	1.58206e+06	1.58669e+06	1.66537e+06	1.86592e+06	1.89675e+06	1.59153e+06	1.38245e+06	1.77953e+06	1.84956e+06	2.18064e+06	1.47245e+06
		MW0144583	Ala-Gly-Pro-His-Lys	Amino acid and Its metabolites	Small Peptide	509.29	508.276	[M+H]+	C22H36N8O6	3	499076	585606	306396	212332	254402	427649	406510	530197	519555	230079	400871	231461
		MW0144594	Ala-His-Leu-Asp	Amino acid and Its metabolites	Small Peptide	453.214	454.218	[M-H]-	C19H30N6O7	3	119748	70008.7	101070	91226.7	136811	133899	156746	343044	293775	102143	188030	138561
		MW0144619	Ala-Ile-Leu-Asp	Amino acid and Its metabolites	Small Peptide	429.234	430.243	[M-H]-	C19H34N4O7	3	316960	377254	417613	383443	444024	554901	532423	658302	582431	520752	712798	434006
		MW0144626	Ala-Ile-Val	Amino acid and Its metabolites	Small Peptide	302.207	301.2	[M+H]+	C14H27N3O4	3	1.07378e+06	1.01197e+06	874595	412545	637771	597704	744182	898893	967039	403353	779808	410649
		MW0144642	Ala-Leu-Phe-Glu	Amino acid and Its metabolites	Small Peptide	477.232	478.243	[M-H]-	C23H34N4O7	3	1.42073e+06	1.48593e+06	1.45654e+06	1.02202e+06	1.2899e+06	1.28538e+06	1.23198e+06	1.25953e+06	958765	774164	1.19859e+06	1.59343e+06
		MW0144664	Ala-Lys-His-Asp	Amino acid and Its metabolites	Small Peptide	470.232	469.228	[M+H]+	C19H31N7O7	3	46568.9	57274.5	44300.1	35678.9	40651	36045.9	50982.9	92622.7	70701.1	58252.9	44343.1	40919.6
		MW0144687	Ala-Phe-Gln-Lys	Amino acid and Its metabolites	Small Peptide	493.281	492.27	[M+H]+	C23H36N6O6	2	1.06364e+06	1.31609e+06	991397	854979	945385	988518	1.3839e+06	1.70164e+06	1.4055e+06	964554	1.35039e+06	1.08401e+06
		MW0144702	Ala-Phe-Tyr-Arg	Amino acid and Its metabolites	Small Peptide	556.287	555.281	[M+H]+	C27H37N7O6	3	1.62434e+07	2.27593e+07	1.88839e+07	1.52872e+07	2.23054e+07	2.11138e+07	1.98304e+07	2.39359e+07	2.13968e+07	1.6343e+07	2.85047e+07	1.49254e+07
		MW0144707	Ala-Pro-Arg-Lys-Lys	Amino acid and Its metabolites	Small Peptide	599.395	598.391	[M+H]+	C26H50N10O6	3	212795	185854	187227	253077	175310	170976	203317	197145	189160	154846	186176	207518
		MW0144768	Ala-Tyr-Ala-Glu-Ala	Amino acid and Its metabolites	Small Peptide	524.24	523.228	[M+H]+	C23H33N5O9	3	1.3717e+06	1.29662e+06	1.28899e+06	1.14431e+06	1.35261e+06	1.32395e+06	1.34177e+06	1.44176e+06	1.39579e+06	855554	1.30159e+06	845533
		MW0144774	Ala-Tyr-Glu-Asp	Amino acid and Its metabolites	Small Peptide	495.177	496.181	[M-H]-	C21H28N4O10	3	45709.3	67394.9	53222.1	25986	39843.4	24000.4	22871.6	33900	25249.3	11902.8	22870.9	8719.82
		MW0144792	Ala-Val-Asp-Asp	Amino acid and Its metabolites	Small Peptide	417.161	418.17	[M-H]-	C16H26N4O9	3	454233	467256	342325	248418	337445	300241	262630	305304	342552	255997	356531	259336
		MW0144802	Ala-Val-Leu-Glu	Amino acid and Its metabolites	Small Peptide	429.233	430.243	[M-H]-	C19H34N4O7	3	1.06365e+06	1.22896e+06	857458	746735	825307	912376	896476	1.31416e+06	1.24727e+06	662234	1.12724e+06	685504
		MW0144811	Ala-Val-Val	Amino acid and Its metabolites	Small Peptide	288.191	287.185	[M+H]+	C13H25N3O4	3	20941.5	28333.4	17943.7	16664.4	14502.4	20051.8	33890.3	59826.3	42827.6	21837.4	35948.2	27161.8
		MW0144837	Alangimarine	Heterocyclic compounds	Heterocyclic compounds	320.116	320.116	[M-]-	C19H16N2O3	3	932442	967599	612910	640832	653331	502426	393936	747428	648929	547030	810491	958352
		MW0145041	Amphibine A	Benzene and substituted derivatives	Benzene and substituted derivatives	572.325	573.332	[M-H]-	C33H43N5O4	3	405682	237046	431241	501516	560905	487362	480587	761330	366634	553961	728488	424784
		MW0145074	Ancistrocladine	Heterocyclic compounds	Heterocyclic compounds	406.197	407.21	[M-H]-	C25H29NO4	3	71770.3	52752	138778	167661	146278	174848	98943.5	68642.5	67452.7	45889.4	97085	65544.1
		MW0145104	Angiotensin I/II (5-8)	Benzene and substituted derivatives	Benzene and substituted derivatives	557.277	512.275	[M+HCOO]-	C26H36N6O5	3	94427.9	97861.5	119957	129746	103517	106626	95582.4	85775.9	123271	92140.7	104299	102748
		MW0145115	Angoline	Alkaloids	Alkaloids	378.138	379.142	[M-H]-	C22H21NO5	3	32310.5	23805.9	19613.3	23202.1	16812.1	19632	11140.6	19382.4	19812.7	20994	29491.4	13938.3
		MW0145125	Anhydrorhodovibrin	Others	Others	567.461	566.449	[M+H]+	C41H58O	3	598642	1.08675e+06	599095	558302	963726	659042	617981	663268	756045	719083	847970	1.0335e+06
		MW0145139	Annuloline	Heterocyclic compounds	Heterocyclic compounds	336.119	337.131	[M-H]-	C20H19NO4	3	139408	113951	187336	179270	232863	305941	113362	45842.2	100036	44673.8	117343	29827.4
		MW0145226	Arachidonoyl m-Nitroaniline	Benzene and substituted derivatives	Benzene and substituted derivatives	483.295	424.273	[M+CH3COO]-	C26H36N2O3	3	751511	815432	706932	550922	661548	665397	691329	845335	993745	532901	833636	606226
		MW0145264	Arg-Arg-Phe	Amino acid and Its metabolites	Small Peptide	478.292	477.281	[M+H]+	C21H35N9O4	3	129691	121484	746007	208726	622734	319661	3.77253e+06	2.46713e+06	2.66399e+06	1.91728e+06	2.58158e+06	1.98108e+06
		MW0145271	Arg-Asn-Gln-Glu	Amino acid and Its metabolites	Small Peptide	544.256	545.256	[M-H]-	C20H35N9O9	3	8.58792e+06	3.36859e+06	1.33467e+06	927498	698615	1.40487e+06	508037	402729	1.19114e+06	331302	303503	334082
		MW0145298	Arg-Asp-Leu-Tyr-Ser	Amino acid and Its metabolites	Small Peptide	653.324	652.318	[M+H]+	C28H44N8O10	2	66654.3	79098.6	1.53011e+06	1.2529e+06	1.61589e+06	1.20486e+06	294970	362100	199014	1.18215e+06	1.28024e+06	1.67651e+06
		MW0145312	Arg-Cys-Gly	Amino acid and Its metabolites	Small Peptide	335.145	334.142	[M+H]+	C11H22N6O4S1	3	1.67796e+06	2.23451e+06	1.84156e+06	1.32271e+06	1.83526e+06	1.70319e+06	1.56707e+06	1.1972e+06	1.40321e+06	1.20719e+06	1.39525e+06	1.08445e+06
		MW0145320	Arg-Gln-Asn	Amino acid and Its metabolites	Small Peptide	417.218	416.213	[M+H]+	C15H28N8O6	3	468253	670750	592539	519257	689504	519254	532907	680147	556644	591568	717207	632648
		MW0145328	Arg-Gln-Leu	Amino acid and Its metabolites	Small Peptide	416.262	415.254	[M+H]+	C17H33N7O5	3	487740	389763	254112	181489	290049	222174	350951	301103	334628	133899	243763	115905
		MW0145343	Arg-Glu-Asp-Arg	Amino acid and Its metabolites	Small Peptide	573.263	574.282	[M-H]-	C21H38N10O9	3	2.87017e+06	2.25706e+06	1.24384e+06	2.02696e+06	1.39003e+06	1.20302e+06	1.2012e+06	1.69356e+06	1.0305e+06	806064	832249	829158
		MW0145344	Arg-Glu-Gln	Amino acid and Its metabolites	Small Peptide	432.215	431.213	[M+H]+	C16H29N7O7	3	948694	1.0419e+06	787392	559701	795014	771964	851294	1.04745e+06	1.01691e+06	544844	952017	506794
		MW0145379	Arg-His-Tyr	Amino acid and Its metabolites	Small Peptide	475.246	474.234	[M+H]+	C21H30N8O5	3	304623	373721	593611	317090	413304	306735	340172	471000	407291	261347	381723	269538
		MW0145401	Arg-Ile-Thr-Glu-Ala	Amino acid and Its metabolites	Small Peptide	589.32	588.323	[M+H]+	C24H44N8O9	3	106921	110362	158024	142970	87936.1	147854	186870	238242	166875	216373	192318	226391
		MW0145416	Arg-Leu-Ile	Amino acid and Its metabolites	Small Peptide	401.286	400.28	[M+H]+	C18H36N6O4	2	1.45386e+07	2.07249e+07	5.5346e+06	3.25051e+06	4.83697e+06	1.24284e+07	1.21447e+07	8.00534e+06	6.26663e+06	1.53333e+06	3.13988e+06	1.40808e+06
		MW0145442	Arg-Lys-Phe	Amino acid and Its metabolites	Small Peptide	450.284	449.275	[M+H]+	C21H35N7O4	2	9.81482e+06	5.99421e+06	1.02016e+07	2.53344e+06	4.27329e+06	1.14575e+07	1.20004e+07	3.2459e+06	5.52548e+06	1.07762e+06	1.88778e+06	1.37923e+06
		MW0145461	Arg-Phe-Gln	Amino acid and Its metabolites	Small Peptide	450.255	449.239	[M+H]+	C20H31N7O5	3	201246	329512	216490	186904	228600	199753	288885	452536	376632	265814	372582	288312
		MW0145501	Arg-Ser-Phe	Amino acid and Its metabolites	Small Peptide	409.214	408.212	[M+H]+	C18H28N6O5	3	2.20125e+06	1.81531e+06	1.6838e+06	2.16642e+06	1.37277e+06	1.79256e+06	1.76988e+06	3.04367e+06	1.8914e+06	1.4121e+06	1.51916e+06	1.34055e+06
		MW0145517	Arg-Thr-Ile	Amino acid and Its metabolites	Small Peptide	389.253	388.243	[M+H]+	C16H32N6O5	2	839047	918062	478396	650032	617441	449876	461500	593177	645786	395780	872399	855351
		MW0145529	Arg-Trp-His	Amino acid and Its metabolites	Small Peptide	498.26	497.25	[M+H]+	C23H31N9O4	3	375684	532118	445215	381636	530968	456887	544687	695883	682664	397324	538566	310601
		MW0145654	Asn-Ala-Asp-Ser-Ser	Amino acid and Its metabolites	Small Peptide	493.197	492.182	[M+H]+	C17H28N6O11	3	4.85669e+06	5.02472e+06	3.08772e+06	2.55247e+06	3.46029e+06	3.08722e+06	4.95733e+06	5.46057e+06	5.87233e+06	2.10259e+06	4.37383e+06	2.30571e+06
		MW0145662	Asn-Ala-Leu-Ala-His	Amino acid and Its metabolites	Small Peptide	523.272	524.271	[M-H]-	C22H36N8O7	3	1.67135e+06	2.06032e+06	1.43004e+06	1.1813e+06	1.38225e+06	1.2824e+06	1.49581e+06	2.05612e+06	1.95466e+06	1.33723e+06	1.7601e+06	1.35651e+06
[truncated: 544 more rows]
